# Supplementary material for: Nucleotide Composition and Codon Usage Across Viruses and Their Respective Hosts
Source: Front Microbiol. 2021 Jun 28;12:646300. doi: 10.3389/fmicb.2021.646300 (PMC8274242; doi:10.3389/fmicb.2021.646300)
Supplement: Supplementary file 2 [file Table_1.XLSX]

## Sheet: Legends
Supplementary Material
"Nucleotide Composition and Codon Usage across Viruses and Their Respective Hosts"
Simón, D., Cristina, J., and Musto, H.
Table S1
Information about viruses (N = 9,994), regarding Baltimore classification group, sense, strandedness, nucleic acid, retrotranscribing, host (type and cell), agent type (i.e.; viral or sub-viral), segments (count), and NCBI accession numbers.
Table S2
Compositional data of viruses (N = 9,994), including genome Size (b/pb), non-coding proportion (%), GC content (%), non-coding GC (%), coding GC content (%), and GC content for coding regions by codon position as: GC1 (%), GC2 (%), and GC3 (%).
Table S3
Compositional data of host-viruses pairs (N = 8,411), including GC content (%), coding GC content (%), GC content for coding regions by codon position as GC1 (%), GC2 (%), and GC3 (%), and codon usage tables; note that a single host and/or virus could appear more than once.
The source code and datasets presented here are available on GitHub at:
https://github.com/lompa/virushostgc

## Sheet: S1
taxid	species	baltimore	sense	strandedness	nucleic_acid	retrotranscribing	entity	subviral_agent	host_type	host_cell	assembly	taxon	source	genus	family	order	class	phylum	kingdom	realm	lineage	taxids	assembly_level	relation_to_type_material	refseq_category	excluded_from_refseq	seq_rel_date	asm_name	ftp_path
10243	Cowpox virus	dsDNA		ds	DNA		viral		human; vertebrates	animal	GCF_000839185.1	10243	Cowpox virus	Orthopoxvirus	Poxviridae	Chitovirales	Pokkesviricetes	Nucleocytoviricota	Bamfordvirae	Varidnaviria	root; Viruses; Varidnaviria; Bamfordvirae; Nucleocytoviricota; Pokkesviricetes; Chitovirales; Poxviridae; Chordopoxvirinae; Orthopoxvirus; Cowpox virus	1; 10239; 2732004; 2732005; 2732007; 2732525; 2732527; 10240; 10241; 10242; 10243	Complete Genome	ICTV species exemplar			37362	ViralProj14174	ftp://ftp.ncbi.nlm.nih.gov/genomes/all/GCF/000/839/185/GCF_000839185.1_ViralProj14174
10244	Monkeypox virus	dsDNA		ds	DNA		viral		human; vertebrates	animal	GCF_000857045.1	619591	Monkeypox virus Zaire-96-I-16	Orthopoxvirus	Poxviridae	Chitovirales	Pokkesviricetes	Nucleocytoviricota	Bamfordvirae	Varidnaviria	root; Viruses; Varidnaviria; Bamfordvirae; Nucleocytoviricota; Pokkesviricetes; Chitovirales; Poxviridae; Chordopoxvirinae; Orthopoxvirus; Monkeypox virus	1; 10239; 2732004; 2732005; 2732007; 2732525; 2732527; 10240; 10241; 10242; 10244	Complete Genome	ICTV species exemplar			37237	ViralProj15142	ftp://ftp.ncbi.nlm.nih.gov/genomes/all/GCF/000/857/045/GCF_000857045.1_ViralProj15142
10245	Vaccinia virus	dsDNA		ds	DNA		viral		human; vertebrates	animal	GCF_000860085.1	10245	Vaccinia virus	Orthopoxvirus	Poxviridae	Chitovirales	Pokkesviricetes	Nucleocytoviricota	Bamfordvirae	Varidnaviria	root; Viruses; Varidnaviria; Bamfordvirae; Nucleocytoviricota; Pokkesviricetes; Chitovirales; Poxviridae; Chordopoxvirinae; Orthopoxvirus; Vaccinia virus	1; 10239; 2732004; 2732005; 2732007; 2732525; 2732527; 10240; 10241; 10242; 10245	Complete Genome	ICTV species exemplar			38491	ViralProj15241	ftp://ftp.ncbi.nlm.nih.gov/genomes/all/GCF/000/860/085/GCF_000860085.1_ViralProj15241
10255	Variola virus	dsDNA		ds	DNA		viral		human	animal	GCF_000859885.1	10255	Variola virus	Orthopoxvirus	Poxviridae	Chitovirales	Pokkesviricetes	Nucleocytoviricota	Bamfordvirae	Varidnaviria	root; Viruses; Varidnaviria; Bamfordvirae; Nucleocytoviricota; Pokkesviricetes; Chitovirales; Poxviridae; Chordopoxvirinae; Orthopoxvirus; Variola virus	1; 10239; 2732004; 2732005; 2732007; 2732525; 2732527; 10240; 10241; 10242; 10255	Complete Genome	ICTV species exemplar			34093	ViralProj15197	ftp://ftp.ncbi.nlm.nih.gov/genomes/all/GCF/000/859/885/GCF_000859885.1_ViralProj15197
10256	Raccoonpox virus	dsDNA		ds	DNA		viral		vertebrates	animal	GCF_001029045.1	10256	Raccoonpox virus	Orthopoxvirus	Poxviridae	Chitovirales	Pokkesviricetes	Nucleocytoviricota	Bamfordvirae	Varidnaviria	root; Viruses; Varidnaviria; Bamfordvirae; Nucleocytoviricota; Pokkesviricetes; Chitovirales; Poxviridae; Chordopoxvirinae; Orthopoxvirus; Raccoonpox virus	1; 10239; 2732004; 2732005; 2732007; 2732525; 2732527; 10240; 10241; 10242; 10256	Complete Genome	ICTV species exemplar			42170	ViralProj287042	ftp://ftp.ncbi.nlm.nih.gov/genomes/all/GCF/001/029/045/GCF_001029045.1_ViralProj287042
10258	Orf virus	dsDNA		ds	DNA		viral		human; vertebrates	animal	GCF_000844845.1	10258	Orf virus	Parapoxvirus	Poxviridae	Chitovirales	Pokkesviricetes	Nucleocytoviricota	Bamfordvirae	Varidnaviria	root; Viruses; Varidnaviria; Bamfordvirae; Nucleocytoviricota; Pokkesviricetes; Chitovirales; Poxviridae; Chordopoxvirinae; Parapoxvirus; Orf virus	1; 10239; 2732004; 2732005; 2732007; 2732525; 2732527; 10240; 10241; 10257; 10258	Complete Genome	ICTV species exemplar			38007	ViralProj14464	ftp://ftp.ncbi.nlm.nih.gov/genomes/all/GCF/000/844/845/GCF_000844845.1_ViralProj14464
10261	Fowlpox virus	dsDNA		ds	DNA		viral		vertebrates	animal	GCF_000838605.1	10261	Fowlpox virus	Avipoxvirus	Poxviridae	Chitovirales	Pokkesviricetes	Nucleocytoviricota	Bamfordvirae	Varidnaviria	root; Viruses; Varidnaviria; Bamfordvirae; Nucleocytoviricota; Pokkesviricetes; Chitovirales; Poxviridae; Chordopoxvirinae; Avipoxvirus; Fowlpox virus	1; 10239; 2732004; 2732005; 2732007; 2732525; 2732527; 10240; 10241; 10260; 10261	Complete Genome	ICTV species exemplar			36606	ViralProj14052	ftp://ftp.ncbi.nlm.nih.gov/genomes/all/GCF/000/838/605/GCF_000838605.1_ViralProj14052
10264	Pigeonpox virus	dsDNA		ds	DNA		viral		vertebrates	animal	GCF_000922075.1	10264	Pigeonpox virus	Avipoxvirus	Poxviridae	Chitovirales	Pokkesviricetes	Nucleocytoviricota	Bamfordvirae	Varidnaviria	root; Viruses; Varidnaviria; Bamfordvirae; Nucleocytoviricota; Pokkesviricetes; Chitovirales; Poxviridae; Chordopoxvirinae; Avipoxvirus; Pigeonpox virus	1; 10239; 2732004; 2732005; 2732007; 2732525; 2732527; 10240; 10241; 10260; 10264	Complete Genome	ICTV species exemplar			41815	ViralProj253476	ftp://ftp.ncbi.nlm.nih.gov/genomes/all/GCF/000/922/075/GCF_000922075.1_ViralProj253476
10266	Sheeppox virus	dsDNA		ds	DNA		viral		vertebrates	animal	GCF_000840205.1	10266	Sheeppox virus	Capripoxvirus	Poxviridae	Chitovirales	Pokkesviricetes	Nucleocytoviricota	Bamfordvirae	Varidnaviria	root; Viruses; Varidnaviria; Bamfordvirae; Nucleocytoviricota; Pokkesviricetes; Chitovirales; Poxviridae; Chordopoxvirinae; Capripoxvirus; Sheeppox virus	1; 10239; 2732004; 2732005; 2732007; 2732525; 2732527; 10240; 10241; 10265; 10266	Complete Genome	ICTV species exemplar			37412	ViralProj14196	ftp://ftp.ncbi.nlm.nih.gov/genomes/all/GCF/000/840/205/GCF_000840205.1_ViralProj14196
10271	Rabbit fibroma virus	dsDNA		ds	DNA		viral		vertebrates	animal	GCF_000847965.1	10271	Rabbit fibroma virus	Leporipoxvirus	Poxviridae	Chitovirales	Pokkesviricetes	Nucleocytoviricota	Bamfordvirae	Varidnaviria	root; Viruses; Varidnaviria; Bamfordvirae; Nucleocytoviricota; Pokkesviricetes; Chitovirales; Poxviridae; Chordopoxvirinae; Leporipoxvirus; Rabbit fibroma virus	1; 10239; 2732004; 2732005; 2732007; 2732525; 2732527; 10240; 10241; 10270; 10271	Complete Genome	ICTV species exemplar			36509	ViralProj14590	ftp://ftp.ncbi.nlm.nih.gov/genomes/all/GCF/000/847/965/GCF_000847965.1_ViralProj14590
10273	Myxoma virus	dsDNA		ds	DNA		viral		vertebrates	animal	GCF_000843685.1	10273	Myxoma virus	Leporipoxvirus	Poxviridae	Chitovirales	Pokkesviricetes	Nucleocytoviricota	Bamfordvirae	Varidnaviria	root; Viruses; Varidnaviria; Bamfordvirae; Nucleocytoviricota; Pokkesviricetes; Chitovirales; Poxviridae; Chordopoxvirinae; Leporipoxvirus; Myxoma virus	1; 10239; 2732004; 2732005; 2732007; 2732525; 2732527; 10240; 10241; 10270; 10273	Complete Genome	ICTV species exemplar			36498	ViralProj14396	ftp://ftp.ncbi.nlm.nih.gov/genomes/all/GCF/000/843/685/GCF_000843685.1_ViralProj14396
10276	Swinepox virus	dsDNA		ds	DNA		viral		vertebrates	animal	GCF_000839965.1	10276	Swinepox virus	Suipoxvirus	Poxviridae	Chitovirales	Pokkesviricetes	Nucleocytoviricota	Bamfordvirae	Varidnaviria	root; Viruses; Varidnaviria; Bamfordvirae; Nucleocytoviricota; Pokkesviricetes; Chitovirales; Poxviridae; Chordopoxvirinae; Suipoxvirus; Swinepox virus	1; 10239; 2732004; 2732005; 2732007; 2732525; 2732527; 10240; 10241; 10275; 10276	Complete Genome	ICTV species exemplar			37287	ViralProj14155	ftp://ftp.ncbi.nlm.nih.gov/genomes/all/GCF/000/839/965/GCF_000839965.1_ViralProj14155
10279	Molluscum contagiosum virus	dsDNA		ds	DNA		viral		human; vertebrates	animal	GCF_000843325.1	10280	Molluscum contagiosum virus subtype 1	Molluscipoxvirus	Poxviridae	Chitovirales	Pokkesviricetes	Nucleocytoviricota	Bamfordvirae	Varidnaviria	root; Viruses; Varidnaviria; Bamfordvirae; Nucleocytoviricota; Pokkesviricetes; Chitovirales; Poxviridae; Chordopoxvirinae; Molluscipoxvirus; Molluscum contagiosum virus	1; 10239; 2732004; 2732005; 2732007; 2732525; 2732527; 10240; 10241; 10278; 10279	Complete Genome	ICTV species exemplar			35292	ViralProj14328	ftp://ftp.ncbi.nlm.nih.gov/genomes/all/GCF/000/843/325/GCF_000843325.1_ViralProj14328
10288	Choristoneura biennis entomopoxvirus	dsDNA		ds	DNA		viral		invertebrates	animal	GCF_000427115.1	10288	Choristoneura biennis entomopoxvirus	Betaentomopoxvirus	Poxviridae	Chitovirales	Pokkesviricetes	Nucleocytoviricota	Bamfordvirae	Varidnaviria	root; Viruses; Varidnaviria; Bamfordvirae; Nucleocytoviricota; Pokkesviricetes; Chitovirales; Poxviridae; Entomopoxvirinae; Betaentomopoxvirus; Choristoneura biennis entomopoxvirus	1; 10239; 2732004; 2732005; 2732007; 2732525; 2732527; 10240; 10284; 10286; 10288	Complete Genome	ICTV species exemplar			41415	CBEV_1	ftp://ftp.ncbi.nlm.nih.gov/genomes/all/GCF/000/427/115/GCF_000427115.1_CBEV_1
10298	Human alphaherpesvirus 1	dsDNA		ds	DNA		viral		human; vertebrates	animal	GCF_000859985.2	10298	Human alphaherpesvirus 1	Simplexvirus	Herpesviridae	Herpesvirales	Herviviricetes	Peploviricota	Heunggongvirae	Duplodnaviria	root; Viruses; Duplodnaviria; Heunggongvirae; Peploviricota; Herviviricetes; Herpesvirales; Herpesviridae; Alphaherpesvirinae; Simplexvirus; Human alphaherpesvirus 1	1; 10239; 2731341; 2731360; 2731361; 2731363; 548681; 10292; 10293; 10294; 10298	Complete Genome	ICTV species exemplar			32966	ViralProj15217	ftp://ftp.ncbi.nlm.nih.gov/genomes/all/GCF/000/859/985/GCF_000859985.2_ViralProj15217
10310	Human alphaherpesvirus 2	dsDNA		ds	DNA		viral		human; vertebrates	animal	GCF_000858385.2	10310	Human alphaherpesvirus 2	Simplexvirus	Herpesviridae	Herpesvirales	Herviviricetes	Peploviricota	Heunggongvirae	Duplodnaviria	root; Viruses; Duplodnaviria; Heunggongvirae; Peploviricota; Herviviricetes; Herpesvirales; Herpesviridae; Alphaherpesvirinae; Simplexvirus; Human alphaherpesvirus 2	1; 10239; 2731341; 2731360; 2731361; 2731363; 548681; 10292; 10293; 10294; 10310	Complete Genome	ICTV species exemplar			41579	ViralProj15218	ftp://ftp.ncbi.nlm.nih.gov/genomes/all/GCF/000/858/385/GCF_000858385.2_ViralProj15218
10317	Cercopithecine alphaherpesvirus 2	dsDNA		ds	DNA		viral		vertebrates	animal	GCF_000846965.1	10317	Cercopithecine alphaherpesvirus 2	Simplexvirus	Herpesviridae	Herpesvirales	Herviviricetes	Peploviricota	Heunggongvirae	Duplodnaviria	root; Viruses; Duplodnaviria; Heunggongvirae; Peploviricota; Herviviricetes; Herpesvirales; Herpesviridae; Alphaherpesvirinae; Simplexvirus; Cercopithecine alphaherpesvirus 2	1; 10239; 2731341; 2731360; 2731361; 2731363; 548681; 10292; 10293; 10294; 10317	Complete Genome	ICTV species exemplar			38338	ViralProj14558	ftp://ftp.ncbi.nlm.nih.gov/genomes/all/GCF/000/846/965/GCF_000846965.1_ViralProj14558
10320	Bovine alphaherpesvirus 1	dsDNA		ds	DNA		viral		vertebrates	animal	GCF_000847945.1	10320	Bovine alphaherpesvirus 1	Varicellovirus	Herpesviridae	Herpesvirales	Herviviricetes	Peploviricota	Heunggongvirae	Duplodnaviria	root; Viruses; Duplodnaviria; Heunggongvirae; Peploviricota; Herviviricetes; Herpesvirales; Herpesviridae; Alphaherpesvirinae; Varicellovirus; Bovine alphaherpesvirus 1	1; 10239; 2731341; 2731360; 2731361; 2731363; 548681; 10292; 10293; 10319; 10320	Complete Genome				35759	ViralProj14585	ftp://ftp.ncbi.nlm.nih.gov/genomes/all/GCF/000/847/945/GCF_000847945.1_ViralProj14585
10325	Macacine alphaherpesvirus 1	dsDNA		ds	DNA		viral		human; vertebrates	animal	GCF_000844145.1	10325	Macacine alphaherpesvirus 1	Simplexvirus	Herpesviridae	Herpesvirales	Herviviricetes	Peploviricota	Heunggongvirae	Duplodnaviria	root; Viruses; Duplodnaviria; Heunggongvirae; Peploviricota; Herviviricetes; Herpesvirales; Herpesviridae; Alphaherpesvirinae; Simplexvirus; Macacine alphaherpesvirus 1	1; 10239; 2731341; 2731360; 2731361; 2731363; 548681; 10292; 10293; 10294; 10325	Complete Genome	ICTV species exemplar			37763	ViralProj14489	ftp://ftp.ncbi.nlm.nih.gov/genomes/all/GCF/000/844/145/GCF_000844145.1_ViralProj14489
10326	Equid alphaherpesvirus 1	dsDNA		ds	DNA		viral		vertebrates	animal	GCF_000844025.1	10326	Equid alphaherpesvirus 1	Varicellovirus	Herpesviridae	Herpesvirales	Herviviricetes	Peploviricota	Heunggongvirae	Duplodnaviria	root; Viruses; Duplodnaviria; Heunggongvirae; Peploviricota; Herviviricetes; Herpesvirales; Herpesviridae; Alphaherpesvirinae; Varicellovirus; Equid alphaherpesvirus 1	1; 10239; 2731341; 2731360; 2731361; 2731363; 548681; 10292; 10293; 10319; 10326	Complete Genome	ICTV species exemplar			34183	ViralProj14465	ftp://ftp.ncbi.nlm.nih.gov/genomes/all/GCF/000/844/025/GCF_000844025.1_ViralProj14465
10331	Equid alphaherpesvirus 4	dsDNA		ds	DNA		viral		vertebrates	animal	GCF_000846345.1	10331	Equid alphaherpesvirus 4	Varicellovirus	Herpesviridae	Herpesvirales	Herviviricetes	Peploviricota	Heunggongvirae	Duplodnaviria	root; Viruses; Duplodnaviria; Heunggongvirae; Peploviricota; Herviviricetes; Herpesvirales; Herpesviridae; Alphaherpesvirinae; Varicellovirus; Equid alphaherpesvirus 4	1; 10239; 2731341; 2731360; 2731361; 2731363; 548681; 10292; 10293; 10319; 10331	Complete Genome	ICTV species exemplar			35745	ViralProj14418	ftp://ftp.ncbi.nlm.nih.gov/genomes/all/GCF/000/846/345/GCF_000846345.1_ViralProj14418
10334	Felid alphaherpesvirus 1	dsDNA		ds	DNA		viral		vertebrates	animal	GCF_000885455.1	10334	Felid alphaherpesvirus 1	Varicellovirus	Herpesviridae	Herpesvirales	Herviviricetes	Peploviricota	Heunggongvirae	Duplodnaviria	root; Viruses; Duplodnaviria; Heunggongvirae; Peploviricota; Herviviricetes; Herpesvirales; Herpesviridae; Alphaherpesvirinae; Varicellovirus; Felid alphaherpesvirus 1	1; 10239; 2731341; 2731360; 2731361; 2731363; 548681; 10292; 10293; 10319; 10334	Complete Genome	ICTV species exemplar			40155	ViralProj42429	ftp://ftp.ncbi.nlm.nih.gov/genomes/all/GCF/000/885/455/GCF_000885455.1_ViralProj42429
10335	Human alphaherpesvirus 3	dsDNA		ds	DNA		viral		human	animal	GCF_000858285.1	10335	Human alphaherpesvirus 3	Varicellovirus	Herpesviridae	Herpesvirales	Herviviricetes	Peploviricota	Heunggongvirae	Duplodnaviria	root; Viruses; Duplodnaviria; Heunggongvirae; Peploviricota; Herviviricetes; Herpesvirales; Herpesviridae; Alphaherpesvirinae; Varicellovirus; Human alphaherpesvirus 3	1; 10239; 2731341; 2731360; 2731361; 2731363; 548681; 10292; 10293; 10319; 10335	Complete Genome	ICTV species exemplar			32039	ViralProj15198	ftp://ftp.ncbi.nlm.nih.gov/genomes/all/GCF/000/858/285/GCF_000858285.1_ViralProj15198
10345	Suid alphaherpesvirus 1	dsDNA		ds	DNA		viral		human; vertebrates	animal	GCF_000843825.1	10345	Suid alphaherpesvirus 1	Varicellovirus	Herpesviridae	Herpesvirales	Herviviricetes	Peploviricota	Heunggongvirae	Duplodnaviria	root; Viruses; Duplodnaviria; Heunggongvirae; Peploviricota; Herviviricetes; Herpesvirales; Herpesviridae; Alphaherpesvirinae; Varicellovirus; Suid alphaherpesvirus 1	1; 10239; 2731341; 2731360; 2731361; 2731363; 548681; 10292; 10293; 10319; 10345	Complete Genome				38225	ViralProj14424	ftp://ftp.ncbi.nlm.nih.gov/genomes/all/GCF/000/843/825/GCF_000843825.1_ViralProj14424
10353	Saimiriine alphaherpesvirus 1	dsDNA		ds	DNA		viral		vertebrates	animal	GCF_000890195.1	10353	Saimiriine alphaherpesvirus 1	Simplexvirus	Herpesviridae	Herpesvirales	Herviviricetes	Peploviricota	Heunggongvirae	Duplodnaviria	root; Viruses; Duplodnaviria; Heunggongvirae; Peploviricota; Herviviricetes; Herpesvirales; Herpesviridae; Alphaherpesvirinae; Simplexvirus; Saimiriine alphaherpesvirus 1	1; 10239; 2731341; 2731360; 2731361; 2731363; 548681; 10292; 10293; 10294; 10353	Complete Genome	ICTV species exemplar			40498	ViralProj54017	ftp://ftp.ncbi.nlm.nih.gov/genomes/all/GCF/000/890/195/GCF_000890195.1_ViralProj54017
10359	Human betaherpesvirus 5	dsDNA		ds	DNA		viral		human	animal	GCF_000845245.1	10359	Human betaherpesvirus 5	Cytomegalovirus	Herpesviridae	Herpesvirales	Herviviricetes	Peploviricota	Heunggongvirae	Duplodnaviria	root; Viruses; Duplodnaviria; Heunggongvirae; Peploviricota; Herviviricetes; Herpesvirales; Herpesviridae; Betaherpesvirinae; Cytomegalovirus; Human betaherpesvirus 5	1; 10239; 2731341; 2731360; 2731361; 2731363; 548681; 10292; 10357; 10358; 10359	Complete Genome	ICTV species exemplar			38246	ViralProj14559	ftp://ftp.ncbi.nlm.nih.gov/genomes/all/GCF/000/845/245/GCF_000845245.1_ViralProj14559
10366	Murid betaherpesvirus 1	dsDNA		ds	DNA		viral		vertebrates	animal	GCF_000859805.1	10366	Murid betaherpesvirus 1	Muromegalovirus	Herpesviridae	Herpesvirales	Herviviricetes	Peploviricota	Heunggongvirae	Duplodnaviria	root; Viruses; Duplodnaviria; Heunggongvirae; Peploviricota; Herviviricetes; Herpesvirales; Herpesviridae; Betaherpesvirinae; Muromegalovirus; Murid betaherpesvirus 1	1; 10239; 2731341; 2731360; 2731361; 2731363; 548681; 10292; 10357; 10365; 10366	Complete Genome				35396	ViralProj15181	ftp://ftp.ncbi.nlm.nih.gov/genomes/all/GCF/000/859/805/GCF_000859805.1_ViralProj15181
10371	Equid gammaherpesvirus 5	dsDNA		ds	DNA		viral		vertebrates	animal	GCF_000929435.1	10371	Equid gammaherpesvirus 5	Percavirus	Herpesviridae	Herpesvirales	Herviviricetes	Peploviricota	Heunggongvirae	Duplodnaviria	root; Viruses; Duplodnaviria; Heunggongvirae; Peploviricota; Herviviricetes; Herpesvirales; Herpesviridae; Gammaherpesvirinae; Percavirus; Equid gammaherpesvirus 5	1; 10239; 2731341; 2731360; 2731361; 2731363; 548681; 10292; 10374; 548688; 10371	Complete Genome	ICTV species exemplar			42039	ViralProj274586	ftp://ftp.ncbi.nlm.nih.gov/genomes/all/GCF/000/929/435/GCF_000929435.1_ViralProj274586
10372	Human betaherpesvirus 7	dsDNA		ds	DNA		viral		human	animal	GCF_000848125.1	10372	Human betaherpesvirus 7	Roseolovirus	Herpesviridae	Herpesvirales	Herviviricetes	Peploviricota	Heunggongvirae	Duplodnaviria	root; Viruses; Duplodnaviria; Heunggongvirae; Peploviricota; Herviviricetes; Herpesvirales; Herpesviridae; Betaherpesvirinae; Roseolovirus; Human betaherpesvirus 7	1; 10239; 2731341; 2731360; 2731361; 2731363; 548681; 10292; 10357; 40272; 10372	Complete Genome	ICTV species exemplar			35062	ViralProj14625	ftp://ftp.ncbi.nlm.nih.gov/genomes/all/GCF/000/848/125/GCF_000848125.1_ViralProj14625
10376	Human gammaherpesvirus 4	dsDNA		ds	DNA		viral		human; vertebrates	animal	GCF_002402265.1	10376	Human gammaherpesvirus 4	Lymphocryptovirus	Herpesviridae	Herpesvirales	Herviviricetes	Peploviricota	Heunggongvirae	Duplodnaviria	root; Viruses; Duplodnaviria; Heunggongvirae; Peploviricota; Herviviricetes; Herpesvirales; Herpesviridae; Gammaherpesvirinae; Lymphocryptovirus; Human gammaherpesvirus 4	1; 10239; 2731341; 2731360; 2731361; 2731363; 548681; 10292; 10374; 10375; 10376	Complete Genome	ICTV species exemplar			38673	ASM240226v1	ftp://ftp.ncbi.nlm.nih.gov/genomes/all/GCF/002/402/265/GCF_002402265.1_ASM240226v1
10381	Saimiriine gammaherpesvirus 2	dsDNA		ds	DNA		viral		vertebrates	animal	GCF_000845465.1	10381	Saimiriine gammaherpesvirus 2	Rhadinovirus	Herpesviridae	Herpesvirales	Herviviricetes	Peploviricota	Heunggongvirae	Duplodnaviria	root; Viruses; Duplodnaviria; Heunggongvirae; Peploviricota; Herviviricetes; Herpesvirales; Herpesviridae; Gammaherpesvirinae; Rhadinovirus; Saimiriine gammaherpesvirus 2	1; 10239; 2731341; 2731360; 2731361; 2731363; 548681; 10292; 10374; 10379; 10381	Complete Genome	ICTV species exemplar			33812	ViralProj14417	ftp://ftp.ncbi.nlm.nih.gov/genomes/all/GCF/000/845/465/GCF_000845465.1_ViralProj14417
10385	Bovine gammaherpesvirus 4	dsDNA		ds	DNA		viral		vertebrates	animal	GCF_000839745.1	10385	Bovine gammaherpesvirus 4	Rhadinovirus	Herpesviridae	Herpesvirales	Herviviricetes	Peploviricota	Heunggongvirae	Duplodnaviria	root; Viruses; Duplodnaviria; Heunggongvirae; Peploviricota; Herviviricetes; Herpesvirales; Herpesviridae; Gammaherpesvirinae; Rhadinovirus; Bovine gammaherpesvirus 4	1; 10239; 2731341; 2731360; 2731361; 2731363; 548681; 10292; 10374; 10379; 10385	Complete Genome	ICTV species exemplar			36936	ViralProj14110	ftp://ftp.ncbi.nlm.nih.gov/genomes/all/GCF/000/839/745/GCF_000839745.1_ViralProj14110
10386	Gallid alphaherpesvirus 1	dsDNA		ds	DNA		viral		vertebrates	animal	GCF_000847005.1	10386	Gallid alphaherpesvirus 1	Iltovirus	Herpesviridae	Herpesvirales	Herviviricetes	Peploviricota	Heunggongvirae	Duplodnaviria	root; Viruses; Duplodnaviria; Heunggongvirae; Peploviricota; Herviviricetes; Herpesvirales; Herpesviridae; Alphaherpesvirinae; Iltovirus; Gallid alphaherpesvirus 1	1; 10239; 2731341; 2731360; 2731361; 2731363; 548681; 10292; 10293; 180255; 10386	Complete Genome				38366	ViralProj14566	ftp://ftp.ncbi.nlm.nih.gov/genomes/all/GCF/000/847/005/GCF_000847005.1_ViralProj14566
10390	Gallid alphaherpesvirus 2	dsDNA		ds	DNA		viral		vertebrates	animal	GCF_000846265.1	10390	Gallid alphaherpesvirus 2	Mardivirus	Herpesviridae	Herpesvirales	Herviviricetes	Peploviricota	Heunggongvirae	Duplodnaviria	root; Viruses; Duplodnaviria; Heunggongvirae; Peploviricota; Herviviricetes; Herpesvirales; Herpesviridae; Alphaherpesvirinae; Mardivirus; Gallid alphaherpesvirus 2	1; 10239; 2731341; 2731360; 2731361; 2731363; 548681; 10292; 10293; 180252; 10390	Complete Genome	ICTV species exemplar			36647	ViralProj14402	ftp://ftp.ncbi.nlm.nih.gov/genomes/all/GCF/000/846/265/GCF_000846265.1_ViralProj14402
10397	Tupaiid betaherpesvirus 1	dsDNA		ds	DNA		viral		vertebrates	animal	GCF_000849685.1	10397	Tupaiid betaherpesvirus 1		Herpesviridae	Herpesvirales	Herviviricetes	Peploviricota	Heunggongvirae	Duplodnaviria	root; Viruses; Duplodnaviria; Heunggongvirae; Peploviricota; Herviviricetes; Herpesvirales; Herpesviridae; Betaherpesvirinae; Tupaiid betaherpesvirus 1	1; 10239; 2731341; 2731360; 2731361; 2731363; 548681; 10292; 10357; 10397	Complete Genome	ICTV species exemplar			37039	ViralProj14597	ftp://ftp.ncbi.nlm.nih.gov/genomes/all/GCF/000/849/685/GCF_000849685.1_ViralProj14597
10398	Ovine gammaherpesvirus 2	dsDNA		ds	DNA		viral		vertebrates	animal	GCF_000866865.1	10398	Ovine gammaherpesvirus 2	Macavirus	Herpesviridae	Herpesvirales	Herviviricetes	Peploviricota	Heunggongvirae	Duplodnaviria	root; Viruses; Duplodnaviria; Heunggongvirae; Peploviricota; Herviviricetes; Herpesvirales; Herpesviridae; Gammaherpesvirinae; Macavirus; Ovine gammaherpesvirus 2	1; 10239; 2731341; 2731360; 2731361; 2731363; 548681; 10292; 10374; 548687; 10398	Complete Genome	ICTV species exemplar			38701	ViralProj16234	ftp://ftp.ncbi.nlm.nih.gov/genomes/all/GCF/000/866/865/GCF_000866865.1_ViralProj16234
10401	Ictalurid herpesvirus 1	dsDNA		ds	DNA		viral		vertebrates	animal	GCF_000839325.1	10401	Ictalurid herpesvirus 1	Ictalurivirus	Alloherpesviridae	Herpesvirales	Herviviricetes	Peploviricota	Heunggongvirae	Duplodnaviria	root; Viruses; Duplodnaviria; Heunggongvirae; Peploviricota; Herviviricetes; Herpesvirales; Alloherpesviridae; Ictalurivirus; Ictalurid herpesvirus 1	1; 10239; 2731341; 2731360; 2731361; 2731363; 548681; 548682; 172653; 10401	Complete Genome	ICTV species exemplar			34183	ViralProj14018	ftp://ftp.ncbi.nlm.nih.gov/genomes/all/GCF/000/839/325/GCF_000839325.1_ViralProj14018
10406	Ground squirrel hepatitis virus	dsDNA-RT		ds	DNA	RT	viral		vertebrates	animal	GCF_000837845.1	10406	Ground squirrel hepatitis virus	Orthohepadnavirus	Hepadnaviridae	Blubervirales	Revtraviricetes	Artverviricota	Pararnavirae	Riboviria	root; Viruses; Riboviria; Pararnavirae; Artverviricota; Revtraviricetes; Blubervirales; Hepadnaviridae; Orthohepadnavirus; Ground squirrel hepatitis virus	1; 10239; 2559587; 2732397; 2732409; 2732514; 2732515; 10404; 10405; 10406	Complete Genome	ICTV species exemplar			34183	ViralProj14070	ftp://ftp.ncbi.nlm.nih.gov/genomes/all/GCF/000/837/845/GCF_000837845.1_ViralProj14070
10407	Hepatitis B virus	dsDNA-RT		ds	DNA	RT	viral		human; vertebrates	animal	GCF_000861825.2	10407	Hepatitis B virus	Orthohepadnavirus	Hepadnaviridae	Blubervirales	Revtraviricetes	Artverviricota	Pararnavirae	Riboviria	root; Viruses; Riboviria; Pararnavirae; Artverviricota; Revtraviricetes; Blubervirales; Hepadnaviridae; Orthohepadnavirus; Hepatitis B virus	1; 10239; 2559587; 2732397; 2732409; 2732514; 2732515; 10404; 10405; 10407	Complete Genome	ICTV species exemplar			42300	ViralProj15428	ftp://ftp.ncbi.nlm.nih.gov/genomes/all/GCF/000/861/825/GCF_000861825.2_ViralProj15428
10449	Lymantria dispar multiple nucleopolyhedrovirus	dsDNA		ds	DNA		viral		invertebrates	animal	GCF_000846205.1	10449	Lymantria dispar multiple nucleopolyhedrovirus	Alphabaculovirus	Baculoviridae						root; Viruses; Baculoviridae; Alphabaculovirus; Lymantria dispar multiple nucleopolyhedrovirus	1; 10239; 10442; 558016; 10449	Complete Genome	ICTV species exemplar			36102	ViralProj14390	ftp://ftp.ncbi.nlm.nih.gov/genomes/all/GCF/000/846/205/GCF_000846205.1_ViralProj14390
10454	Spodoptera exigua multiple nucleopolyhedrovirus	dsDNA		ds	DNA		viral		invertebrates	animal	GCF_000839865.1	10454	Spodoptera exigua multiple nucleopolyhedrovirus	Alphabaculovirus	Baculoviridae						root; Viruses; Baculoviridae; Alphabaculovirus; Spodoptera exigua multiple nucleopolyhedrovirus	1; 10239; 10442; 558016; 10454	Complete Genome	ICTV species exemplar			36523	ViralProj14134	ftp://ftp.ncbi.nlm.nih.gov/genomes/all/GCF/000/839/865/GCF_000839865.1_ViralProj14134
10455	Spodoptera frugiperda multiple nucleopolyhedrovirus	dsDNA		ds	DNA		viral		invertebrates	animal	GCF_000868825.1	10455	Spodoptera frugiperda multiple nucleopolyhedrovirus	Alphabaculovirus	Baculoviridae						root; Viruses; Baculoviridae; Alphabaculovirus; Spodoptera frugiperda multiple nucleopolyhedrovirus	1; 10239; 10442; 558016; 10455	Complete Genome	ICTV species exemplar			39129	ViralProj18827	ftp://ftp.ncbi.nlm.nih.gov/genomes/all/GCF/000/868/825/GCF_000868825.1_ViralProj18827
10456	Spodoptera littoralis nucleopolyhedrovirus	dsDNA		ds	DNA		viral		invertebrates	animal	GCF_002819145.1	10456	Spodoptera littoralis nucleopolyhedrovirus	Alphabaculovirus	Baculoviridae						root; Viruses; Baculoviridae; Alphabaculovirus; Spodoptera littoralis nucleopolyhedrovirus	1; 10239; 10442; 558016; 10456	Complete Genome	ICTV species exemplar			43336	ASM281914v1	ftp://ftp.ncbi.nlm.nih.gov/genomes/all/GCF/002/819/145/GCF_002819145.1_ASM281914v1
10462	Trichoplusia ni granulovirus	dsDNA		ds	DNA		viral		invertebrates	animal	GCF_002819285.1	1916701	Trichoplusia ni granulovirus LBIV-12	Betabaculovirus	Baculoviridae						root; Viruses; Baculoviridae; Betabaculovirus; Trichoplusia ni granulovirus	1; 10239; 10442; 558017; 10462	Complete Genome	ICTV species exemplar			43336	ASM281928v1	ftp://ftp.ncbi.nlm.nih.gov/genomes/all/GCF/002/819/285/GCF_002819285.1_ASM281928v1
10464	Agrotis segetum granulovirus	dsDNA		ds	DNA		viral		invertebrates	animal	GCF_002819185.1	10464	Agrotis segetum granulovirus	Betabaculovirus	Baculoviridae						root; Viruses; Baculoviridae; Betabaculovirus; Agrotis segetum granulovirus	1; 10239; 10442; 558017; 10464	Complete Genome	ICTV species exemplar			43336	ASM281918v1	ftp://ftp.ncbi.nlm.nih.gov/genomes/all/GCF/002/819/185/GCF_002819185.1_ASM281918v1
10484	Campoletis sonorensis ichnovirus	dsDNA		ds	DNA		viral		invertebrates	animal	GCF_000867225.2	10484	Campoletis sonorensis ichnovirus	Ichnovirus	Polydnaviridae						root; Viruses; Polydnaviridae; Ichnovirus; Campoletis sonorensis ichnovirus	1; 10239; 10482; 10483; 10484	Complete Genome	ICTV species exemplar			38842	ViralMultiSegProj16738	ftp://ftp.ncbi.nlm.nih.gov/genomes/all/GCF/000/867/225/GCF_000867225.2_ViralMultiSegProj16738
10493	Frog virus 3	dsDNA		ds	DNA		viral		vertebrates	animal	GCF_000844425.1	10493	Frog virus 3	Ranavirus	Iridoviridae	Pimascovirales	Megaviricetes	Nucleocytoviricota	Bamfordvirae	Varidnaviria	root; Viruses; Varidnaviria; Bamfordvirae; Nucleocytoviricota; Megaviricetes; Pimascovirales; Iridoviridae; Alphairidovirinae; Ranavirus; Frog virus 3	1; 10239; 2732004; 2732005; 2732007; 2732523; 2732555; 10486; 2017756; 10492; 10493	Complete Genome	ICTV species exemplar			38163	ViralProj14560	ftp://ftp.ncbi.nlm.nih.gov/genomes/all/GCF/000/844/425/GCF_000844425.1_ViralProj14560
10497	African swine fever virus	dsDNA		ds	DNA		viral		vertebrates; invertebrates	animal	GCF_000858485.1	10497	African swine fever virus	Asfivirus	Asfarviridae	Asfuvirales	Pokkesviricetes	Nucleocytoviricota	Bamfordvirae	Varidnaviria	root; Viruses; Varidnaviria; Bamfordvirae; Nucleocytoviricota; Pokkesviricetes; Asfuvirales; Asfarviridae; Asfivirus; African swine fever virus	1; 10239; 2732004; 2732005; 2732007; 2732525; 2732526; 137992; 39743; 10497	Complete Genome	ICTV species exemplar			34811	ViralProj15242	ftp://ftp.ncbi.nlm.nih.gov/genomes/all/GCF/000/858/485/GCF_000858485.1_ViralProj15242
10506	Paramecium bursaria Chlorella virus 1	dsDNA		ds	DNA		viral		green algae	plant	GCF_000847045.1	10506	Paramecium bursaria Chlorella virus 1	Chlorovirus	Phycodnaviridae	Algavirales	Megaviricetes	Nucleocytoviricota	Bamfordvirae	Varidnaviria	root; Viruses; Varidnaviria; Bamfordvirae; Nucleocytoviricota; Megaviricetes; Algavirales; Phycodnaviridae; Chlorovirus; Paramecium bursaria Chlorella virus 1	1; 10239; 2732004; 2732005; 2732007; 2732523; 2732524; 10501; 181083; 10506	Complete Genome	ICTV species exemplar			35055	ViralProj14564	ftp://ftp.ncbi.nlm.nih.gov/genomes/all/GCF/000/847/045/GCF_000847045.1_ViralProj14564
10537	Canine mastadenovirus A	dsDNA		ds	DNA		viral		vertebrates	animal	GCF_000845925.1	10537	Canine mastadenovirus A	Mastadenovirus	Adenoviridae	Rowavirales	Tectiliviricetes	Preplasmiviricota	Bamfordvirae	Varidnaviria	root; Viruses; Varidnaviria; Bamfordvirae; Preplasmiviricota; Tectiliviricetes; Rowavirales; Adenoviridae; Mastadenovirus; Canine mastadenovirus A	1; 10239; 2732004; 2732005; 2732008; 2732529; 2732559; 10508; 10509; 10537	Complete Genome	ICTV species exemplar			35313	ViralProj14516	ftp://ftp.ncbi.nlm.nih.gov/genomes/all/GCF/000/845/925/GCF_000845925.1_ViralProj14516
10561	Xipapillomavirus 1	ssDNA		ss	DNA		viral		vertebrates	animal	GCF_000863665.1	10561	Xipapillomavirus 1	Xipapillomavirus	Papillomaviridae	Zurhausenvirales	Papovaviricetes	Cossaviricota	Shotokuvirae	Monodnaviria	root; Viruses; Monodnaviria; Shotokuvirae; Cossaviricota; Papovaviricetes; Zurhausenvirales; Papillomaviridae; Firstpapillomavirinae; Xipapillomavirus; Xipapillomavirus 1	1; 10239; 2731342; 2732092; 2732415; 2732421; 2732533; 151340; 2169595; 333921; 10561	Complete Genome	ICTV species exemplar			37515	ViralProj15452	ftp://ftp.ncbi.nlm.nih.gov/genomes/all/GCF/000/863/665/GCF_000863665.1_ViralProj15452
10564	Deltapapillomavirus 2	ssDNA		ss	DNA		viral		vertebrates	animal	GCF_000838705.1	10564	Deltapapillomavirus 2	Deltapapillomavirus	Papillomaviridae	Zurhausenvirales	Papovaviricetes	Cossaviricota	Shotokuvirae	Monodnaviria	root; Viruses; Monodnaviria; Shotokuvirae; Cossaviricota; Papovaviricetes; Zurhausenvirales; Papillomaviridae; Firstpapillomavirinae; Deltapapillomavirus; Deltapapillomavirus 2	1; 10239; 2731342; 2732092; 2732415; 2732421; 2732533; 151340; 2169595; 325454; 10564	Complete Genome	ICTV species exemplar			34183	ViralProj14073	ftp://ftp.ncbi.nlm.nih.gov/genomes/all/GCF/000/838/705/GCF_000838705.1_ViralProj14073
10565	Deltapapillomavirus 1	ssDNA		ss	DNA		viral		vertebrates	animal	GCF_000864665.1	10565	Deltapapillomavirus 1	Deltapapillomavirus	Papillomaviridae	Zurhausenvirales	Papovaviricetes	Cossaviricota	Shotokuvirae	Monodnaviria	root; Viruses; Monodnaviria; Shotokuvirae; Cossaviricota; Papovaviricetes; Zurhausenvirales; Papillomaviridae; Firstpapillomavirinae; Deltapapillomavirus; Deltapapillomavirus 1	1; 10239; 2731342; 2732092; 2732415; 2732421; 2732533; 151340; 2169595; 325454; 10565	Complete Genome	ICTV species exemplar			34183	ViralProj15453	ftp://ftp.ncbi.nlm.nih.gov/genomes/all/GCF/000/864/665/GCF_000864665.1_ViralProj15453
10566	Human papillomavirus	ssDNA		ss	DNA		viral		human	animal	GCF_001274345.1	10566	Human papillomavirus		Papillomaviridae	Zurhausenvirales	Papovaviricetes	Cossaviricota	Shotokuvirae	Monodnaviria	root; Viruses; Monodnaviria; Shotokuvirae; Cossaviricota; Papovaviricetes; Zurhausenvirales; Papillomaviridae; unclassified Papillomaviridae; Human papillomavirus types; Human papillomavirus	1; 10239; 2731342; 2732092; 2732415; 2732421; 2732533; 151340; 333774; 173087; 10566	Complete Genome				42240	ViralProj293723	ftp://ftp.ncbi.nlm.nih.gov/genomes/all/GCF/001/274/345/GCF_001274345.1_ViralProj293723
10567	Iotapapillomavirus 1	ssDNA		ss	DNA		viral		vertebrates	animal	GCF_000839345.1	10567	Iotapapillomavirus 1	Iotapapillomavirus	Papillomaviridae	Zurhausenvirales	Papovaviricetes	Cossaviricota	Shotokuvirae	Monodnaviria	root; Viruses; Monodnaviria; Shotokuvirae; Cossaviricota; Papovaviricetes; Zurhausenvirales; Papillomaviridae; Firstpapillomavirinae; Iotapapillomavirus; Iotapapillomavirus 1	1; 10239; 2731342; 2732092; 2732415; 2732421; 2732533; 151340; 2169595; 325456; 10567	Complete Genome	ICTV species exemplar			34326	ViralProj14022	ftp://ftp.ncbi.nlm.nih.gov/genomes/all/GCF/000/839/345/GCF_000839345.1_ViralProj14022
10570	Alphapapillomavirus 12	ssDNA		ss	DNA		viral		vertebrates	animal	GCF_000836865.1	10570	Alphapapillomavirus 12	Alphapapillomavirus	Papillomaviridae	Zurhausenvirales	Papovaviricetes	Cossaviricota	Shotokuvirae	Monodnaviria	root; Viruses; Monodnaviria; Shotokuvirae; Cossaviricota; Papovaviricetes; Zurhausenvirales; Papillomaviridae; Firstpapillomavirinae; Alphapapillomavirus; Alphapapillomavirus 12	1; 10239; 2731342; 2732092; 2732415; 2732421; 2732533; 151340; 2169595; 333750; 10570	Complete Genome	ICTV species exemplar			34184	ViralProj14025	ftp://ftp.ncbi.nlm.nih.gov/genomes/all/GCF/000/836/865/GCF_000836865.1_ViralProj14025
10571	Bovine papillomavirus	ssDNA		ss	DNA		viral		vertebrates	animal	GCF_002220025.1	10571	Bovine papillomavirus		Papillomaviridae	Zurhausenvirales	Papovaviricetes	Cossaviricota	Shotokuvirae	Monodnaviria	root; Viruses; Monodnaviria; Shotokuvirae; Cossaviricota; Papovaviricetes; Zurhausenvirales; Papillomaviridae; unclassified Papillomaviridae; non-primate mammal papillomaviruses; Bovine papillomavirus	1; 10239; 2731342; 2732092; 2732415; 2732421; 2732533; 151340; 333774; 333938; 10571	Complete Genome				42930	ViralProj394322	ftp://ftp.ncbi.nlm.nih.gov/genomes/all/GCF/002/220/025/GCF_002220025.1_ViralProj394322
10623	Kappapapillomavirus 2	ssDNA		ss	DNA		viral		vertebrates	animal	GCF_000837085.1	10623	Kappapapillomavirus 2	Kappapapillomavirus	Papillomaviridae	Zurhausenvirales	Papovaviricetes	Cossaviricota	Shotokuvirae	Monodnaviria	root; Viruses; Monodnaviria; Shotokuvirae; Cossaviricota; Papovaviricetes; Zurhausenvirales; Papillomaviridae; Firstpapillomavirinae; Kappapapillomavirus; Kappapapillomavirus 2	1; 10239; 2731342; 2732092; 2732415; 2732421; 2732533; 151340; 2169595; 325457; 10623	Complete Genome	ICTV species exemplar			34184	ViralProj14075	ftp://ftp.ncbi.nlm.nih.gov/genomes/all/GCF/000/837/085/GCF_000837085.1_ViralProj14075
10640	Carnation etched ring virus	dsDNA-RT		ds	DNA	RT	viral		land plants	plant	GCF_000845845.1	10640	Carnation etched ring virus	Caulimovirus	Caulimoviridae	Ortervirales	Revtraviricetes	Artverviricota	Pararnavirae	Riboviria	root; Viruses; Riboviria; Pararnavirae; Artverviricota; Revtraviricetes; Ortervirales; Caulimoviridae; Caulimovirus; Carnation etched ring virus	1; 10239; 2559587; 2732397; 2732409; 2732514; 2169561; 186534; 10639; 10640	Complete Genome	ICTV species exemplar			32317	ViralProj14494	ftp://ftp.ncbi.nlm.nih.gov/genomes/all/GCF/000/845/845/GCF_000845845.1_ViralProj14494
10641	Cauliflower mosaic virus	dsDNA-RT		ds	DNA	RT	viral		land plants	plant	GCF_000848745.2	10641	Cauliflower mosaic virus	Caulimovirus	Caulimoviridae	Ortervirales	Revtraviricetes	Artverviricota	Pararnavirae	Riboviria	root; Viruses; Riboviria; Pararnavirae; Artverviricota; Revtraviricetes; Ortervirales; Caulimoviridae; Caulimovirus; Cauliflower mosaic virus	1; 10239; 2559587; 2732397; 2732409; 2732514; 2169561; 186534; 10639; 10641	Complete Genome	ICTV species exemplar			30258	ASM84874v2	ftp://ftp.ncbi.nlm.nih.gov/genomes/all/GCF/000/848/745/GCF_000848745.2_ASM84874v2
10649	Figwort mosaic virus	dsDNA-RT		ds	DNA	RT	viral		land plants	plant	GCF_000845905.1	10649	Figwort mosaic virus	Caulimovirus	Caulimoviridae	Ortervirales	Revtraviricetes	Artverviricota	Pararnavirae	Riboviria	root; Viruses; Riboviria; Pararnavirae; Artverviricota; Revtraviricetes; Ortervirales; Caulimoviridae; Caulimovirus; Figwort mosaic virus	1; 10239; 2559587; 2732397; 2732409; 2732514; 2169561; 186534; 10639; 10649	Complete Genome	ICTV species exemplar			32374	ViralProj14512	ftp://ftp.ncbi.nlm.nih.gov/genomes/all/GCF/000/845/905/GCF_000845905.1_ViralProj14512
10651	Soybean chlorotic mottle virus	dsDNA-RT		ds	DNA	RT	viral		land plants	plant	GCF_000847985.1	10651	Soybean chlorotic mottle virus	Soymovirus	Caulimoviridae	Ortervirales	Revtraviricetes	Artverviricota	Pararnavirae	Riboviria	root; Viruses; Riboviria; Pararnavirae; Artverviricota; Revtraviricetes; Ortervirales; Caulimoviridae; Soymovirus; Soybean chlorotic mottle virus	1; 10239; 2559587; 2732397; 2732409; 2732514; 2169561; 186534; 187214; 10651	Complete Genome	ICTV species exemplar			32934	ViralProj14594	ftp://ftp.ncbi.nlm.nih.gov/genomes/all/GCF/000/847/985/GCF_000847985.1_ViralProj14594
10653	Commelina yellow mottle virus	dsDNA-RT		ds	DNA	RT	viral		land plants	plant	GCF_000849585.1	10653	Commelina yellow mottle virus	Badnavirus	Caulimoviridae	Ortervirales	Revtraviricetes	Artverviricota	Pararnavirae	Riboviria	root; Viruses; Riboviria; Pararnavirae; Artverviricota; Revtraviricetes; Ortervirales; Caulimoviridae; Badnavirus; Commelina yellow mottle virus	1; 10239; 2559587; 2732397; 2732409; 2732514; 2169561; 186534; 10652; 10653	Complete Genome	ICTV species exemplar			33151	ViralProj14575	ftp://ftp.ncbi.nlm.nih.gov/genomes/all/GCF/000/849/585/GCF_000849585.1_ViralProj14575
10654	Rice tungro bacilliform virus	dsDNA-RT		ds	DNA	RT	viral		land plants	plant	GCF_000849605.1	10654	Rice tungro bacilliform virus	Tungrovirus	Caulimoviridae	Ortervirales	Revtraviricetes	Artverviricota	Pararnavirae	Riboviria	root; Viruses; Riboviria; Pararnavirae; Artverviricota; Revtraviricetes; Ortervirales; Caulimoviridae; Tungrovirus; Rice tungro bacilliform virus	1; 10239; 2559587; 2732397; 2732409; 2732514; 2169561; 186534; 187212; 10654	Complete Genome	ICTV species exemplar			33393	ViralProj14579	ftp://ftp.ncbi.nlm.nih.gov/genomes/all/GCF/000/849/605/GCF_000849605.1_ViralProj14579
10661	Pseudoalteromonas virus PM2	dsDNA		ds	DNA		viral		bacteria	prokaryote	GCF_000840405.1	10661	Pseudoalteromonas virus PM2	Corticovirus	Corticoviridae	Vinavirales	Tectiliviricetes	Preplasmiviricota	Bamfordvirae	Varidnaviria	root; Viruses; Varidnaviria; Bamfordvirae; Preplasmiviricota; Tectiliviricetes; Vinavirales; Corticoviridae; Corticovirus; Pseudoalteromonas virus PM2	1; 10239; 2732004; 2732005; 2732008; 2732529; 2732560; 10659; 10660; 10661	Complete Genome	ICTV species exemplar			36354	ViralProj14237	ftp://ftp.ncbi.nlm.nih.gov/genomes/all/GCF/000/840/405/GCF_000840405.1_ViralProj14237
10665	Escherichia virus T4	dsDNA		ds	DNA		viral		bacteria	prokaryote	GCF_000836945.1	10665	Escherichia virus T4	Tequatrovirus	Myoviridae	Caudovirales	Caudoviricetes	Uroviricota	Heunggongvirae	Duplodnaviria	root; Viruses; Duplodnaviria; Heunggongvirae; Uroviricota; Caudoviricetes; Caudovirales; Myoviridae; Tevenvirinae; Tequatrovirus; Escherichia virus T4	1; 10239; 2731341; 2731360; 2731618; 2731619; 28883; 10662; 1198136; 10663; 10665	Complete Genome	ICTV species exemplar	reference genome		36346	ViralProj14044	ftp://ftp.ncbi.nlm.nih.gov/genomes/all/GCF/000/836/945/GCF_000836945.1_ViralProj14044
10677	Escherichia virus Mu	dsDNA		ds	DNA		viral		bacteria	prokaryote	GCF_000837225.1	2681603	Escherichia phage Mu	Muvirus	Myoviridae	Caudovirales	Caudoviricetes	Uroviricota	Heunggongvirae	Duplodnaviria	root; Viruses; Duplodnaviria; Heunggongvirae; Uroviricota; Caudoviricetes; Caudovirales; Myoviridae; Muvirus; Escherichia virus Mu	1; 10239; 2731341; 2731360; 2731618; 2731619; 28883; 10662; 186777; 10677	Complete Genome	ICTV species exemplar			36438	ViralProj14105	ftp://ftp.ncbi.nlm.nih.gov/genomes/all/GCF/000/837/225/GCF_000837225.1_ViralProj14105
10678	Escherichia virus P1	dsDNA		ds	DNA		viral		bacteria	prokaryote	GCF_000844165.1	10678	Escherichia virus P1	Punavirus	Myoviridae	Caudovirales	Caudoviricetes	Uroviricota	Heunggongvirae	Duplodnaviria	root; Viruses; Duplodnaviria; Heunggongvirae; Uroviricota; Caudoviricetes; Caudovirales; Myoviridae; Punavirus; Escherichia virus P1	1; 10239; 2731341; 2731360; 2731618; 2731619; 28883; 10662; 186789; 10678	Complete Genome	ICTV species exemplar			38094	ViralProj14493	ftp://ftp.ncbi.nlm.nih.gov/genomes/all/GCF/000/844/165/GCF_000844165.1_ViralProj14493
10679	Escherichia virus P2	dsDNA		ds	DNA		viral		bacteria	prokaryote	GCF_002601305.1	10679	Escherichia virus P2	Peduovirus	Myoviridae	Caudovirales	Caudoviricetes	Uroviricota	Heunggongvirae	Duplodnaviria	root; Viruses; Duplodnaviria; Heunggongvirae; Uroviricota; Caudoviricetes; Caudovirales; Myoviridae; Peduovirinae; Peduovirus; Escherichia virus P2	1; 10239; 2731341; 2731360; 2731618; 2731619; 28883; 10662; 857479; 140410; 10679	Complete Genome	ICTV species exemplar			43587	ASM260130v1	ftp://ftp.ncbi.nlm.nih.gov/genomes/all/GCF/002/601/305/GCF_002601305.1_ASM260130v1
10680	Enterobacteria phage P4	dsDNA		ds	DNA		viral		bacteria	prokaryote	GCF_000846325.1	10680	Enterobacteria phage P4			Caudovirales	Caudoviricetes	Uroviricota	Heunggongvirae	Duplodnaviria	root; Viruses; Duplodnaviria; Heunggongvirae; Uroviricota; Caudoviricetes; Caudovirales; unclassified Caudovirales; Enterobacteria phage P4	1; 10239; 2731341; 2731360; 2731618; 2731619; 28883; 102294; 10680	Complete Genome				32980	ViralProj14414	ftp://ftp.ncbi.nlm.nih.gov/genomes/all/GCF/000/846/325/GCF_000846325.1_ViralProj14414
10683	Bacillus virus PBS1	dsDNA		ds	DNA		viral		bacteria	prokaryote	GCF_002601325.1	10683	Bacillus virus PBS1		Myoviridae	Caudovirales	Caudoviricetes	Uroviricota	Heunggongvirae	Duplodnaviria	root; Viruses; Duplodnaviria; Heunggongvirae; Uroviricota; Caudoviricetes; Caudovirales; Myoviridae; Bacillus virus PBS1	1; 10239; 2731341; 2731360; 2731618; 2731619; 28883; 10662; 10683	Complete Genome	ICTV species exemplar			43644	ASM260132v1	ftp://ftp.ncbi.nlm.nih.gov/genomes/all/GCF/002/601/325/GCF_002601325.1_ASM260132v1
10685	Bacillus virus SPO1	dsDNA		ds	DNA		viral		bacteria	prokaryote	GCF_000881675.1	10685	Bacillus virus SPO1	Okubovirus	Herelleviridae	Caudovirales	Caudoviricetes	Uroviricota	Heunggongvirae	Duplodnaviria	root; Viruses; Duplodnaviria; Heunggongvirae; Uroviricota; Caudoviricetes; Caudovirales; Herelleviridae; Spounavirinae; Okubovirus; Bacillus virus SPO1	1; 10239; 2731341; 2731360; 2731618; 2731619; 28883; 2560065; 857473; 1857845; 10685	Complete Genome	ICTV species exemplar			39748	ViralProj32379	ftp://ftp.ncbi.nlm.nih.gov/genomes/all/GCF/000/881/675/GCF_000881675.1_ViralProj32379
10689	Vibrio phage CP-T1	dsDNA		ds	DNA		viral		bacteria	prokaryote	GCF_000903155.1	10689	Vibrio phage CP-T1		Myoviridae	Caudovirales	Caudoviricetes	Uroviricota	Heunggongvirae	Duplodnaviria	root; Viruses; Duplodnaviria; Heunggongvirae; Uroviricota; Caudoviricetes; Caudovirales; Myoviridae; unclassified Myoviridae; Vibrio phage CP-T1	1; 10239; 2731341; 2731360; 2731618; 2731619; 28883; 10662; 196896; 10689	Complete Genome				41229	ViralProj181062	ftp://ftp.ncbi.nlm.nih.gov/genomes/all/GCF/000/903/155/GCF_000903155.1_ViralProj181062
10690	Haemophilus virus HP1	dsDNA		ds	DNA		viral		bacteria	prokaryote	GCF_000837885.1	10690	Haemophilus virus HP1	Hpunavirus	Myoviridae	Caudovirales	Caudoviricetes	Uroviricota	Heunggongvirae	Duplodnaviria	root; Viruses; Duplodnaviria; Heunggongvirae; Uroviricota; Caudoviricetes; Caudovirales; Myoviridae; Peduovirinae; Hpunavirus; Haemophilus virus HP1	1; 10239; 2731341; 2731360; 2731618; 2731619; 28883; 10662; 857479; 1196844; 10690	Complete Genome	ICTV species exemplar			35003	ViralProj14078	ftp://ftp.ncbi.nlm.nih.gov/genomes/all/GCF/000/837/885/GCF_000837885.1_ViralProj14078
10693	Enterobacteria phage RB51	dsDNA		ds	DNA		viral		bacteria	prokaryote	GCF_000881275.1	10693	Enterobacteria phage RB51	Tequatrovirus	Myoviridae	Caudovirales	Caudoviricetes	Uroviricota	Heunggongvirae	Duplodnaviria	root; Viruses; Duplodnaviria; Heunggongvirae; Uroviricota; Caudoviricetes; Caudovirales; Myoviridae; Tevenvirinae; Tequatrovirus; unclassified Tequatrovirus; Enterobacteria phage RB51	1; 10239; 2731341; 2731360; 2731618; 2731619; 28883; 10662; 1198136; 10663; 2562645; 10693	Complete Genome				39933	ViralProj37819	ftp://ftp.ncbi.nlm.nih.gov/genomes/all/GCF/000/881/275/GCF_000881275.1_ViralProj37819
10702	Streptomyces phage VWB	dsDNA		ds	DNA		viral		bacteria	prokaryote	GCF_000844125.1	10702	Streptomyces phage VWB		Siphoviridae	Caudovirales	Caudoviricetes	Uroviricota	Heunggongvirae	Duplodnaviria	root; Viruses; Duplodnaviria; Heunggongvirae; Uroviricota; Caudoviricetes; Caudovirales; Siphoviridae; unclassified Siphoviridae; Streptomyces phage VWB	1; 10239; 2731341; 2731360; 2731618; 2731619; 28883; 10699; 196894; 10702	Complete Genome				38007	ViralProj14485	ftp://ftp.ncbi.nlm.nih.gov/genomes/all/GCF/000/844/125/GCF_000844125.1_ViralProj14485
10704	Rhizobium phage 16-3	dsDNA		ds	DNA		viral		bacteria	prokaryote	GCF_000881375.1	10704	Rhizobium phage 16-3		Siphoviridae	Caudovirales	Caudoviricetes	Uroviricota	Heunggongvirae	Duplodnaviria	root; Viruses; Duplodnaviria; Heunggongvirae; Uroviricota; Caudoviricetes; Caudovirales; Siphoviridae; unclassified Siphoviridae; Rhizobium phage 16-3	1; 10239; 2731341; 2731360; 2731618; 2731619; 28883; 10699; 196894; 10704	Complete Genome				39664	ViralProj30845	ftp://ftp.ncbi.nlm.nih.gov/genomes/all/GCF/000/881/375/GCF_000881375.1_ViralProj30845
10708	Pseudomonas virus D3112	dsDNA		ds	DNA		viral		bacteria	prokaryote	GCF_000842485.1	10708	Pseudomonas virus D3112	Casadabanvirus	Siphoviridae	Caudovirales	Caudoviricetes	Uroviricota	Heunggongvirae	Duplodnaviria	root; Viruses; Duplodnaviria; Heunggongvirae; Uroviricota; Caudoviricetes; Caudovirales; Siphoviridae; Casadabanvirus; Pseudomonas virus D3112	1; 10239; 2731341; 2731360; 2731618; 2731619; 28883; 10699; 1623286; 10708	Complete Genome	ICTV species exemplar			37933	ViralProj14334	ftp://ftp.ncbi.nlm.nih.gov/genomes/all/GCF/000/842/485/GCF_000842485.1_ViralProj14334
10710	Escherichia virus Lambda	dsDNA		ds	DNA		viral		bacteria	prokaryote	GCF_000840245.1	10710	Escherichia virus Lambda	Lambdavirus	Siphoviridae	Caudovirales	Caudoviricetes	Uroviricota	Heunggongvirae	Duplodnaviria	root; Viruses; Duplodnaviria; Heunggongvirae; Uroviricota; Caudoviricetes; Caudovirales; Siphoviridae; Lambdavirus; Escherichia virus Lambda	1; 10239; 2731341; 2731360; 2731618; 2731619; 28883; 10699; 186765; 10710	Complete Genome	ICTV species exemplar			34087	ViralProj14204	ftp://ftp.ncbi.nlm.nih.gov/genomes/all/GCF/000/840/245/GCF_000840245.1_ViralProj14204
10713	Enterobacteria phage phi80	dsDNA		ds	DNA		viral		bacteria	prokaryote	GCF_001015325.1	10713	Enterobacteria phage phi80		Siphoviridae	Caudovirales	Caudoviricetes	Uroviricota	Heunggongvirae	Duplodnaviria	root; Viruses; Duplodnaviria; Heunggongvirae; Uroviricota; Caudoviricetes; Caudovirales; Siphoviridae; unclassified Siphoviridae; Enterobacteria phage phi80	1; 10239; 2731341; 2731360; 2731618; 2731619; 28883; 10699; 196894; 10713	Complete Genome				42152	ViralProj284780	ftp://ftp.ncbi.nlm.nih.gov/genomes/all/GCF/001/015/325/GCF_001015325.1_ViralProj284780
10717	Bacillus phage phi105	dsDNA		ds	DNA		viral		bacteria	prokaryote	GCF_000841105.1	10717	Bacillus phage phi105		Siphoviridae	Caudovirales	Caudoviricetes	Uroviricota	Heunggongvirae	Duplodnaviria	root; Viruses; Duplodnaviria; Heunggongvirae; Uroviricota; Caudoviricetes; Caudovirales; Siphoviridae; unclassified Siphoviridae; Bacillus phage phi105	1; 10239; 2731341; 2731360; 2731618; 2731619; 28883; 10699; 196894; 10717	Complete Genome				36168	ViralProj14217	ftp://ftp.ncbi.nlm.nih.gov/genomes/all/GCF/000/841/105/GCF_000841105.1_ViralProj14217
10719	Streptomyces virus phiC31	dsDNA		ds	DNA		viral		bacteria	prokaryote	GCF_000848045.2	10719	Streptomyces virus phiC31	Lomovskayavirus	Siphoviridae	Caudovirales	Caudoviricetes	Uroviricota	Heunggongvirae	Duplodnaviria	root; Viruses; Duplodnaviria; Heunggongvirae; Uroviricota; Caudoviricetes; Caudovirales; Siphoviridae; Lomovskayavirus; Streptomyces virus phiC31	1; 10239; 2731341; 2731360; 2731618; 2731619; 28883; 10699; 308912; 10719	Complete Genome	ICTV species exemplar			36129	ViralProj14606	ftp://ftp.ncbi.nlm.nih.gov/genomes/all/GCF/000/848/045/GCF_000848045.2_ViralProj14606
10724	Bacillus phage SPP1	dsDNA		ds	DNA		viral		bacteria	prokaryote	GCF_000847145.1	10724	Bacillus phage SPP1		Siphoviridae	Caudovirales	Caudoviricetes	Uroviricota	Heunggongvirae	Duplodnaviria	root; Viruses; Duplodnaviria; Heunggongvirae; Uroviricota; Caudoviricetes; Caudovirales; Siphoviridae; unclassified Siphoviridae; Bacillus phage SPP1	1; 10239; 2731341; 2731360; 2731618; 2731619; 28883; 10699; 196894; 10724	Complete Genome				35803	ViralProj14586	ftp://ftp.ncbi.nlm.nih.gov/genomes/all/GCF/000/847/145/GCF_000847145.1_ViralProj14586
10726	Escherichia virus T5	dsDNA		ds	DNA		viral		bacteria	prokaryote	GCF_000858785.1	10726	Escherichia virus T5	Tequintavirus	Demerecviridae	Caudovirales	Caudoviricetes	Uroviricota	Heunggongvirae	Duplodnaviria	root; Viruses; Duplodnaviria; Heunggongvirae; Uroviricota; Caudoviricetes; Caudovirales; Demerecviridae; Markadamsvirinae; Tequintavirus; Escherichia virus T5	1; 10239; 2731341; 2731360; 2731618; 2731619; 28883; 2731690; 2732013; 187218; 10726	Complete Genome	ICTV species exemplar			38094	ViralProj15143	ftp://ftp.ncbi.nlm.nih.gov/genomes/all/GCF/000/858/785/GCF_000858785.1_ViralProj15143
10742	Escherichia virus HK022	dsDNA		ds	DNA		viral		bacteria	prokaryote	GCF_000836965.1	10742	Escherichia virus HK022	Hendrixvirus	Siphoviridae	Caudovirales	Caudoviricetes	Uroviricota	Heunggongvirae	Duplodnaviria	root; Viruses; Duplodnaviria; Heunggongvirae; Uroviricota; Caudoviricetes; Caudovirales; Siphoviridae; Hendrixvirus; Escherichia virus HK022	1; 10239; 2731341; 2731360; 2731618; 2731619; 28883; 10699; 2169654; 10742	Complete Genome	ICTV species exemplar			36560	ViralProj14048	ftp://ftp.ncbi.nlm.nih.gov/genomes/all/GCF/000/836/965/GCF_000836965.1_ViralProj14048
10752	Escherichia virus N4	dsDNA		ds	DNA		viral		bacteria	prokaryote	GCF_000867865.1	10752	Escherichia virus N4	Enquatrovirus	Podoviridae	Caudovirales	Caudoviricetes	Uroviricota	Heunggongvirae	Duplodnaviria	root; Viruses; Duplodnaviria; Heunggongvirae; Uroviricota; Caudoviricetes; Caudovirales; Podoviridae; Enquatrovirus; Escherichia virus N4	1; 10239; 2731341; 2731360; 2731618; 2731619; 28883; 10744; 371730; 10752	Complete Genome	ICTV species exemplar			39078	ViralProj18511	ftp://ftp.ncbi.nlm.nih.gov/genomes/all/GCF/000/867/865/GCF_000867865.1_ViralProj18511
10753	Bacillus phage Nf	dsDNA		ds	DNA		viral		bacteria	prokaryote	GCF_002755055.1	10753	Bacillus phage Nf		Podoviridae	Caudovirales	Caudoviricetes	Uroviricota	Heunggongvirae	Duplodnaviria	root; Viruses; Duplodnaviria; Heunggongvirae; Uroviricota; Caudoviricetes; Caudovirales; Podoviridae; Picovirinae; unclassified Picovirinae; Bacillus phage Nf	1; 10239; 2731341; 2731360; 2731618; 2731619; 28883; 10744; 542836; 2609909; 10753	Complete Genome				44041	ASM275505v1	ftp://ftp.ncbi.nlm.nih.gov/genomes/all/GCF/002/755/055/GCF_002755055.1_ASM275505v1
10754	Salmonella virus P22	dsDNA		ds	DNA		viral		bacteria	prokaryote	GCF_000845765.1	10754	Salmonella virus P22	Lederbergvirus	Podoviridae	Caudovirales	Caudoviricetes	Uroviricota	Heunggongvirae	Duplodnaviria	root; Viruses; Duplodnaviria; Heunggongvirae; Uroviricota; Caudoviricetes; Caudovirales; Podoviridae; Lederbergvirus; Salmonella virus P22	1; 10239; 2731341; 2731360; 2731618; 2731619; 28883; 10744; 186794; 10754	Complete Genome	ICTV species exemplar			36687	ViralProj14478	ftp://ftp.ncbi.nlm.nih.gov/genomes/all/GCF/000/845/765/GCF_000845765.1_ViralProj14478
10756	Bacillus virus phi29	dsDNA		ds	DNA		viral		bacteria	prokaryote	GCF_000880275.1	10756	Bacillus virus phi29	Salasvirus	Podoviridae	Caudovirales	Caudoviricetes	Uroviricota	Heunggongvirae	Duplodnaviria	root; Viruses; Duplodnaviria; Heunggongvirae; Uroviricota; Caudoviricetes; Caudovirales; Podoviridae; Picovirinae; Salasvirus; Bacillus virus phi29	1; 10239; 2731341; 2731360; 2731618; 2731619; 28883; 10744; 542836; 186846; 10756	Complete Genome	ICTV species exemplar			39640	ViralProj30615	ftp://ftp.ncbi.nlm.nih.gov/genomes/all/GCF/000/880/275/GCF_000880275.1_ViralProj30615
10761	Shigella virus Sf6	dsDNA		ds	DNA		viral		bacteria	prokaryote	GCF_000845865.1	10761	Shigella virus Sf6	Lederbergvirus	Podoviridae	Caudovirales	Caudoviricetes	Uroviricota	Heunggongvirae	Duplodnaviria	root; Viruses; Duplodnaviria; Heunggongvirae; Uroviricota; Caudoviricetes; Caudovirales; Podoviridae; Lederbergvirus; Shigella virus Sf6	1; 10239; 2731341; 2731360; 2731618; 2731619; 28883; 10744; 186794; 10761	Complete Genome	ICTV species exemplar			38007	ViralProj14498	ftp://ftp.ncbi.nlm.nih.gov/genomes/all/GCF/000/845/865/GCF_000845865.1_ViralProj14498
10778	Bacillus virus B103	dsDNA		ds	DNA		viral		bacteria	prokaryote	GCF_000840305.1	10778	Bacillus virus B103		Podoviridae	Caudovirales	Caudoviricetes	Uroviricota	Heunggongvirae	Duplodnaviria	root; Viruses; Duplodnaviria; Heunggongvirae; Uroviricota; Caudoviricetes; Caudovirales; Podoviridae; Picovirinae; unclassified Picovirinae; Bacillus virus B103	1; 10239; 2731341; 2731360; 2731618; 2731619; 28883; 10744; 542836; 2609909; 10778	Complete Genome	ICTV species exemplar			35259	ViralProj14216	ftp://ftp.ncbi.nlm.nih.gov/genomes/all/GCF/000/840/305/GCF_000840305.1_ViralProj14216
10815	Abutilon mosaic virus	ssDNA		ss	DNA		viral		land plants	plant	GCF_000847225.1	10815	Abutilon mosaic virus	Begomovirus	Geminiviridae	Geplafuvirales	Repensiviricetes	Cressdnaviricota	Shotokuvirae	Monodnaviria	root; Viruses; Monodnaviria; Shotokuvirae; Cressdnaviricota; Repensiviricetes; Geplafuvirales; Geminiviridae; Begomovirus; Abutilon mosaic virus	1; 10239; 2731342; 2732092; 2732416; 2732424; 2732539; 10811; 10814; 10815	Complete Genome	ICTV species exemplar			33189	ViralMultiSegProj14603	ftp://ftp.ncbi.nlm.nih.gov/genomes/all/GCF/000/847/225/GCF_000847225.1_ViralMultiSegProj14603
10817	African cassava mosaic virus	ssDNA		ss	DNA		viral		land plants	plant	GCF_000857205.1	10817	African cassava mosaic virus	Begomovirus	Geminiviridae	Geplafuvirales	Repensiviricetes	Cressdnaviricota	Shotokuvirae	Monodnaviria	root; Viruses; Monodnaviria; Shotokuvirae; Cressdnaviricota; Repensiviricetes; Geplafuvirales; Geminiviridae; Begomovirus; African cassava mosaic virus	1; 10239; 2731342; 2732092; 2732416; 2732424; 2732539; 10811; 10814; 10817	Complete Genome	ICTV species exemplar			34183	ViralMultiSegProj15175	ftp://ftp.ncbi.nlm.nih.gov/genomes/all/GCF/000/857/205/GCF_000857205.1_ViralMultiSegProj15175
10820	Chloris striate mosaic virus	ssDNA		ss	DNA		viral		land plants	plant	GCF_000839545.1	10820	Chloris striate mosaic virus	Mastrevirus	Geminiviridae	Geplafuvirales	Repensiviricetes	Cressdnaviricota	Shotokuvirae	Monodnaviria	root; Viruses; Monodnaviria; Shotokuvirae; Cressdnaviricota; Repensiviricetes; Geplafuvirales; Geminiviridae; Mastrevirus; Chloris striate mosaic virus	1; 10239; 2731342; 2732092; 2732416; 2732424; 2732539; 10811; 10812; 10820	Complete Genome	ICTV species exemplar			34183	ViralProj14068	ftp://ftp.ncbi.nlm.nih.gov/genomes/all/GCF/000/839/545/GCF_000839545.1_ViralProj14068
10821	Maize streak virus	ssDNA		ss	DNA		viral		land plants	plant	GCF_000847105.2	268316	Maize streak virus - A[Ama]	Mastrevirus	Geminiviridae	Geplafuvirales	Repensiviricetes	Cressdnaviricota	Shotokuvirae	Monodnaviria	root; Viruses; Monodnaviria; Shotokuvirae; Cressdnaviricota; Repensiviricetes; Geplafuvirales; Geminiviridae; Mastrevirus; Maize streak virus	1; 10239; 2731342; 2732092; 2732416; 2732424; 2732539; 10811; 10812; 10821	Complete Genome				32695	ViralProj14577	ftp://ftp.ncbi.nlm.nih.gov/genomes/all/GCF/000/847/105/GCF_000847105.2_ViralProj14577
10825	Miscanthus streak virus	ssDNA		ss	DNA		viral		land plants	plant	GCF_000839945.1	268776	Miscanthus streak virus - [91]	Mastrevirus	Geminiviridae	Geplafuvirales	Repensiviricetes	Cressdnaviricota	Shotokuvirae	Monodnaviria	root; Viruses; Monodnaviria; Shotokuvirae; Cressdnaviricota; Repensiviricetes; Geplafuvirales; Geminiviridae; Mastrevirus; Miscanthus streak virus	1; 10239; 2731342; 2732092; 2732416; 2732424; 2732539; 10811; 10812; 10825	Complete Genome	ICTV species exemplar			34088	ViralProj14151	ftp://ftp.ncbi.nlm.nih.gov/genomes/all/GCF/000/839/945/GCF_000839945.1_ViralProj14151
10826	Panicum streak virus	ssDNA		ss	DNA		viral		land plants	plant	GCF_000839585.1	10826	Panicum streak virus	Mastrevirus	Geminiviridae	Geplafuvirales	Repensiviricetes	Cressdnaviricota	Shotokuvirae	Monodnaviria	root; Viruses; Monodnaviria; Shotokuvirae; Cressdnaviricota; Repensiviricetes; Geplafuvirales; Geminiviridae; Mastrevirus; Panicum streak virus	1; 10239; 2731342; 2732092; 2732416; 2732424; 2732539; 10811; 10812; 10826	Complete Genome	ICTV species exemplar			34741	ViralProj14076	ftp://ftp.ncbi.nlm.nih.gov/genomes/all/GCF/000/839/585/GCF_000839585.1_ViralProj14076
10827	Potato yellow mosaic virus	ssDNA		ss	DNA		viral		land plants	plant	GCF_000838665.1	10827	Potato yellow mosaic virus	Begomovirus	Geminiviridae	Geplafuvirales	Repensiviricetes	Cressdnaviricota	Shotokuvirae	Monodnaviria	root; Viruses; Monodnaviria; Shotokuvirae; Cressdnaviricota; Repensiviricetes; Geplafuvirales; Geminiviridae; Begomovirus; Potato yellow mosaic virus	1; 10239; 2731342; 2732092; 2732416; 2732424; 2732539; 10811; 10814; 10827	Complete Genome	ICTV species exemplar			34088	ViralMultiSegProj14065	ftp://ftp.ncbi.nlm.nih.gov/genomes/all/GCF/000/838/665/GCF_000838665.1_ViralMultiSegProj14065
10829	Squash leaf curl virus	ssDNA		ss	DNA		viral		land plants	plant	GCF_000837705.1	10829	Squash leaf curl virus	Begomovirus	Geminiviridae	Geplafuvirales	Repensiviricetes	Cressdnaviricota	Shotokuvirae	Monodnaviria	root; Viruses; Monodnaviria; Shotokuvirae; Cressdnaviricota; Repensiviricetes; Geplafuvirales; Geminiviridae; Begomovirus; Squash leaf curl virus	1; 10239; 2731342; 2732092; 2732416; 2732424; 2732539; 10811; 10814; 10829	Complete Genome	ICTV species exemplar			34184	ViralMultiSegProj14038	ftp://ftp.ncbi.nlm.nih.gov/genomes/all/GCF/000/837/705/GCF_000837705.1_ViralMultiSegProj14038
10830	Tobacco yellow dwarf virus	ssDNA		ss	DNA		viral		land plants	plant	GCF_000840085.1	10830	Tobacco yellow dwarf virus	Mastrevirus	Geminiviridae	Geplafuvirales	Repensiviricetes	Cressdnaviricota	Shotokuvirae	Monodnaviria	root; Viruses; Monodnaviria; Shotokuvirae; Cressdnaviricota; Repensiviricetes; Geplafuvirales; Geminiviridae; Mastrevirus; Tobacco yellow dwarf virus	1; 10239; 2731342; 2732092; 2732416; 2732424; 2732539; 10811; 10812; 10830	Complete Genome	ICTV species exemplar			34184	ViralProj14181	ftp://ftp.ncbi.nlm.nih.gov/genomes/all/GCF/000/840/085/GCF_000840085.1_ViralProj14181
10831	Tomato golden mosaic virus	ssDNA		ss	DNA		viral		land plants	plant	GCF_000839565.1	10831	Tomato golden mosaic virus	Begomovirus	Geminiviridae	Geplafuvirales	Repensiviricetes	Cressdnaviricota	Shotokuvirae	Monodnaviria	root; Viruses; Monodnaviria; Shotokuvirae; Cressdnaviricota; Repensiviricetes; Geplafuvirales; Geminiviridae; Begomovirus; Tomato golden mosaic virus	1; 10239; 2731342; 2732092; 2732416; 2732424; 2732539; 10811; 10814; 10831	Complete Genome	ICTV species exemplar			34183	ViralMultiSegProj14072	ftp://ftp.ncbi.nlm.nih.gov/genomes/all/GCF/000/839/565/GCF_000839565.1_ViralMultiSegProj14072
10832	Tomato yellow leaf curl virus	ssDNA		ss	DNA		viral		land plants	plant	GCF_000858205.1	10832	Tomato yellow leaf curl virus	Begomovirus	Geminiviridae	Geplafuvirales	Repensiviricetes	Cressdnaviricota	Shotokuvirae	Monodnaviria	root; Viruses; Monodnaviria; Shotokuvirae; Cressdnaviricota; Repensiviricetes; Geplafuvirales; Geminiviridae; Begomovirus; Tomato yellow leaf curl virus	1; 10239; 2731342; 2732092; 2732416; 2732424; 2732539; 10811; 10814; 10832	Complete Genome	ICTV species exemplar			37414	ViralProj15182	ftp://ftp.ncbi.nlm.nih.gov/genomes/all/GCF/000/858/205/GCF_000858205.1_ViralProj15182
10834	Wheat dwarf virus	ssDNA		ss	DNA		viral		land plants	plant	GCF_000865525.1	10834	Wheat dwarf virus	Mastrevirus	Geminiviridae	Geplafuvirales	Repensiviricetes	Cressdnaviricota	Shotokuvirae	Monodnaviria	root; Viruses; Monodnaviria; Shotokuvirae; Cressdnaviricota; Repensiviricetes; Geplafuvirales; Geminiviridae; Mastrevirus; Wheat dwarf virus	1; 10239; 2731342; 2732092; 2732416; 2732424; 2732539; 10811; 10812; 10834	Complete Genome				37244	ViralProj15478	ftp://ftp.ncbi.nlm.nih.gov/genomes/all/GCF/000/865/525/GCF_000865525.1_ViralProj15478
10835	Tomato mottle virus	ssDNA		ss	DNA		viral		land plants	plant	GCF_000837105.1	10835	Tomato mottle virus	Begomovirus	Geminiviridae	Geplafuvirales	Repensiviricetes	Cressdnaviricota	Shotokuvirae	Monodnaviria	root; Viruses; Monodnaviria; Shotokuvirae; Cressdnaviricota; Repensiviricetes; Geplafuvirales; Geminiviridae; Begomovirus; Tomato mottle virus	1; 10239; 2731342; 2732092; 2732416; 2732424; 2732539; 10811; 10814; 10835	Complete Genome	ICTV species exemplar			34132	ViralMultiSegProj14079	ftp://ftp.ncbi.nlm.nih.gov/genomes/all/GCF/000/837/105/GCF_000837105.1_ViralMultiSegProj14079
10836	Sugarcane streak virus	ssDNA		ss	DNA		viral		land plants	plant	GCF_000840065.1	10836	Sugarcane streak virus	Mastrevirus	Geminiviridae	Geplafuvirales	Repensiviricetes	Cressdnaviricota	Shotokuvirae	Monodnaviria	root; Viruses; Monodnaviria; Shotokuvirae; Cressdnaviricota; Repensiviricetes; Geplafuvirales; Geminiviridae; Mastrevirus; Sugarcane streak virus	1; 10239; 2731342; 2732092; 2732416; 2732424; 2732539; 10811; 10812; 10836	Complete Genome	ICTV species exemplar			34184	ViralProj14177	ftp://ftp.ncbi.nlm.nih.gov/genomes/all/GCF/000/840/065/GCF_000840065.1_ViralProj14177
10837	Digitaria streak virus	ssDNA		ss	DNA		viral		land plants	plant	GCF_000838685.1	10837	Digitaria streak virus	Mastrevirus	Geminiviridae	Geplafuvirales	Repensiviricetes	Cressdnaviricota	Shotokuvirae	Monodnaviria	root; Viruses; Monodnaviria; Shotokuvirae; Cressdnaviricota; Repensiviricetes; Geplafuvirales; Geminiviridae; Mastrevirus; Digitaria streak virus	1; 10239; 2731342; 2732092; 2732416; 2732424; 2732539; 10811; 10812; 10837	Complete Genome	ICTV species exemplar			34183	ViralProj14069	ftp://ftp.ncbi.nlm.nih.gov/genomes/all/GCF/000/838/685/GCF_000838685.1_ViralProj14069
10838	Bean dwarf mosaic virus	ssDNA		ss	DNA		viral		land plants	plant	GCF_000838545.1	10838	Bean dwarf mosaic virus	Begomovirus	Geminiviridae	Geplafuvirales	Repensiviricetes	Cressdnaviricota	Shotokuvirae	Monodnaviria	root; Viruses; Monodnaviria; Shotokuvirae; Cressdnaviricota; Repensiviricetes; Geplafuvirales; Geminiviridae; Begomovirus; Bean dwarf mosaic virus	1; 10239; 2731342; 2732092; 2732416; 2732424; 2732539; 10811; 10814; 10838	Complete Genome	ICTV species exemplar			34087	ViralMultiSegProj14037	ftp://ftp.ncbi.nlm.nih.gov/genomes/all/GCF/000/838/545/GCF_000838545.1_ViralMultiSegProj14037
10839	Bean golden mosaic virus	ssDNA		ss	DNA		viral		land plants	plant	GCF_000841845.1	10839	Bean golden mosaic virus	Begomovirus	Geminiviridae	Geplafuvirales	Repensiviricetes	Cressdnaviricota	Shotokuvirae	Monodnaviria	root; Viruses; Monodnaviria; Shotokuvirae; Cressdnaviricota; Repensiviricetes; Geplafuvirales; Geminiviridae; Begomovirus; Bean golden mosaic virus	1; 10239; 2731342; 2732092; 2732416; 2732424; 2732539; 10811; 10814; 10839	Complete Genome	ICTV species exemplar			34183	ViralMultiSegProj14199	ftp://ftp.ncbi.nlm.nih.gov/genomes/all/GCF/000/841/845/GCF_000841845.1_ViralMultiSegProj14199
10840	Beet curly top virus	ssDNA		ss	DNA		viral		land plants	plant	GCF_000843505.1	10840	Beet curly top virus	Curtovirus	Geminiviridae	Geplafuvirales	Repensiviricetes	Cressdnaviricota	Shotokuvirae	Monodnaviria	root; Viruses; Monodnaviria; Shotokuvirae; Cressdnaviricota; Repensiviricetes; Geplafuvirales; Geminiviridae; Curtovirus; Beet curly top virus	1; 10239; 2731342; 2732092; 2732416; 2732424; 2732539; 10811; 10813; 10840	Complete Genome	ICTV species exemplar			34087	ViralProj14366	ftp://ftp.ncbi.nlm.nih.gov/genomes/all/GCF/000/843/505/GCF_000843505.1_ViralProj14366
10847	Escherichia virus phiX174	ssDNA		ss	DNA		viral		bacteria	prokaryote	GCF_000819615.1	10847	Escherichia virus phiX174	Sinsheimervirus	Microviridae	Petitvirales	Malgrandaviricetes	Phixviricota	Sangervirae	Monodnaviria	root; Viruses; Monodnaviria; Sangervirae; Phixviricota; Malgrandaviricetes; Petitvirales; Microviridae; Bullavirinae; Sinsheimervirus; Escherichia virus phiX174	1; 10239; 2731342; 2732091; 2732412; 2732413; 2732414; 10841; 1910950; 1910954; 10847	Complete Genome	ICTV species exemplar			34087	ViralProj14015	ftp://ftp.ncbi.nlm.nih.gov/genomes/all/GCF/000/819/615/GCF_000819615.1_ViralProj14015
10848	Escherichia virus phiK	ssDNA		ss	DNA		viral		bacteria	prokaryote	GCF_001504835.1	2507234	Escherichia phage phiK	Alphatrevirus	Microviridae	Petitvirales	Malgrandaviricetes	Phixviricota	Sangervirae	Monodnaviria	root; Viruses; Monodnaviria; Sangervirae; Phixviricota; Malgrandaviricetes; Petitvirales; Microviridae; Bullavirinae; Alphatrevirus; Escherichia virus phiK	1; 10239; 2731342; 2732091; 2732412; 2732413; 2732414; 10841; 1910950; 1910951; 10848	Complete Genome	ICTV species exemplar			35276	ViralProj307872	ftp://ftp.ncbi.nlm.nih.gov/genomes/all/GCF/001/504/835/GCF_001504835.1_ViralProj307872
10855	Spiroplasma virus SpV4	ssDNA		ss	DNA		viral		bacteria	prokaryote	GCF_000839985.1	10855	Spiroplasma virus SpV4	Spiromicrovirus	Microviridae	Petitvirales	Malgrandaviricetes	Phixviricota	Sangervirae	Monodnaviria	root; Viruses; Monodnaviria; Sangervirae; Phixviricota; Malgrandaviricetes; Petitvirales; Microviridae; Gokushovirinae; Spiromicrovirus; Spiroplasma virus SpV4	1; 10239; 2731342; 2732091; 2732412; 2732413; 2732414; 10841; 686565; 10852; 10855	Complete Genome	ICTV species exemplar			34184	ViralProj14161	ftp://ftp.ncbi.nlm.nih.gov/genomes/all/GCF/000/839/985/GCF_000839985.1_ViralProj14161
10862	Xanthomonas virus Cf1c	ssDNA		ss	DNA		viral		bacteria	prokaryote	GCF_000842465.1	10862	Xanthomonas virus Cf1c	Coriovirus	Inoviridae	Tubulavirales	Faserviricetes	Hofneiviricota	Loebvirae	Monodnaviria	root; Viruses; Monodnaviria; Loebvirae; Hofneiviricota; Faserviricetes; Tubulavirales; Inoviridae; Coriovirus; Xanthomonas virus Cf1c	1; 10239; 2731342; 2732090; 2732410; 2732411; 2732094; 10860; 2732872; 10862	Complete Genome	ICTV species exemplar			34086	ViralProj14329	ftp://ftp.ncbi.nlm.nih.gov/genomes/all/GCF/000/842/465/GCF_000842465.1_ViralProj14329
10864	Enterobacteria phage fd	ssDNA		ss	DNA		viral		bacteria	prokaryote	GCF_000930555.1	10864	Enterobacteria phage fd	Inovirus	Inoviridae	Tubulavirales	Faserviricetes	Hofneiviricota	Loebvirae	Monodnaviria	root; Viruses; Monodnaviria; Loebvirae; Hofneiviricota; Faserviricetes; Tubulavirales; Inoviridae; Inovirus; unclassified Inovirus; Enterobacteria phage fd	1; 10239; 2731342; 2732090; 2732410; 2732411; 2732094; 10860; 10861; 356623; 10864	Complete Genome				41982	ViralProj269628	ftp://ftp.ncbi.nlm.nih.gov/genomes/all/GCF/000/930/555/GCF_000930555.1_ViralProj269628
10869	Escherichia virus I22	ssDNA		ss	DNA		viral		bacteria	prokaryote	GCF_000847885.1	10869	Escherichia virus I22	Lineavirus	Inoviridae	Tubulavirales	Faserviricetes	Hofneiviricota	Loebvirae	Monodnaviria	root; Viruses; Monodnaviria; Loebvirae; Hofneiviricota; Faserviricetes; Tubulavirales; Inoviridae; Lineavirus; Escherichia virus I22	1; 10239; 2731342; 2732090; 2732410; 2732411; 2732094; 10860; 1977142; 10869	Complete Genome	ICTV species exemplar			32909	ViralProj14572	ftp://ftp.ncbi.nlm.nih.gov/genomes/all/GCF/000/847/885/GCF_000847885.1_ViralProj14572
10879	Pseudomonas virus phi6	dsRNA		ds	RNA		viral		bacteria	prokaryote	GCF_000852125.1	10879	Pseudomonas virus phi6	Cystovirus	Cystoviridae	Mindivirales	Vidaverviricetes	Duplornaviricota	Orthornavirae	Riboviria	root; Viruses; Riboviria; Orthornavirae; Duplornaviricota; Vidaverviricetes; Mindivirales; Cystoviridae; Cystovirus; Pseudomonas virus phi6	1; 10239; 2559587; 2732396; 2732405; 2732460; 2732542; 10877; 10878; 10879	Complete Genome	ICTV species exemplar			34087	ViralMultiSegProj14788	ftp://ftp.ncbi.nlm.nih.gov/genomes/all/GCF/000/852/125/GCF_000852125.1_ViralMultiSegProj14788
10986	Rice gall dwarf virus	dsRNA		ds	RNA		viral		invertebrates; land plants	animal; plant	GCF_000870625.1	10986	Rice gall dwarf virus	Phytoreovirus	Reoviridae	Reovirales	Resentoviricetes	Duplornaviricota	Orthornavirae	Riboviria	root; Viruses; Riboviria; Orthornavirae; Duplornaviricota; Resentoviricetes; Reovirales; Reoviridae; Sedoreovirinae; Phytoreovirus; Rice gall dwarf virus	1; 10239; 2559587; 2732396; 2732405; 2732459; 2732541; 10880; 689832; 10985; 10986	Complete Genome	ICTV species exemplar			39171	ViralMultiSegProj19149	ftp://ftp.ncbi.nlm.nih.gov/genomes/all/GCF/000/870/625/GCF_000870625.1_ViralMultiSegProj19149
10989	Maize rough dwarf virus	dsRNA		ds	RNA		viral		land plants	plant	GCF_001461385.2	10989	Maize rough dwarf virus	Fijivirus	Reoviridae	Reovirales	Resentoviricetes	Duplornaviricota	Orthornavirae	Riboviria	root; Viruses; Riboviria; Orthornavirae; Duplornaviricota; Resentoviricetes; Reovirales; Reoviridae; Spinareovirinae; Fijivirus; Maize rough dwarf virus	1; 10239; 2559587; 2732396; 2732405; 2732459; 2732541; 10880; 689831; 10988; 10989	Complete Genome				43242	ASM146138v2	ftp://ftp.ncbi.nlm.nih.gov/genomes/all/GCF/001/461/385/GCF_001461385.2_ASM146138v2
10990	Rice black streaked dwarf virus	dsRNA		ds	RNA		viral		invertebrates; land plants	animal; plant	GCF_000852945.1	10990	Rice black streaked dwarf virus	Fijivirus	Reoviridae	Reovirales	Resentoviricetes	Duplornaviricota	Orthornavirae	Riboviria	root; Viruses; Riboviria; Orthornavirae; Duplornaviricota; Resentoviricetes; Reovirales; Reoviridae; Spinareovirinae; Fijivirus; Rice black streaked dwarf virus	1; 10239; 2559587; 2732396; 2732405; 2732459; 2732541; 10880; 689831; 10988; 10990	Complete Genome	ICTV species exemplar			37239	ViralMultiSegProj14790	ftp://ftp.ncbi.nlm.nih.gov/genomes/all/GCF/000/852/945/GCF_000852945.1_ViralMultiSegProj14790
10991	Rice dwarf virus	dsRNA		ds	RNA		viral		land plants	plant	GCF_000850725.1	10991	Rice dwarf virus	Phytoreovirus	Reoviridae	Reovirales	Resentoviricetes	Duplornaviricota	Orthornavirae	Riboviria	root; Viruses; Riboviria; Orthornavirae; Duplornaviricota; Resentoviricetes; Reovirales; Reoviridae; Sedoreovirinae; Phytoreovirus; Rice dwarf virus	1; 10239; 2559587; 2732396; 2732405; 2732459; 2732541; 10880; 689832; 10985; 10991	Complete Genome	ICTV species exemplar			35382	ViralMultiSegProj14797	ftp://ftp.ncbi.nlm.nih.gov/genomes/all/GCF/000/850/725/GCF_000850725.1_ViralMultiSegProj14797
10995	Infectious bursal disease virus	dsRNA		ds	RNA		viral		vertebrates	animal	GCF_000855485.1	10995	Infectious bursal disease virus	Avibirnavirus	Birnaviridae				Orthornavirae	Riboviria	root; Viruses; Riboviria; Orthornavirae; Birnaviridae; Avibirnavirus; Infectious bursal disease virus	1; 10239; 2559587; 2732396; 10993; 39751; 10995	Complete Genome	ICTV additional isolate			35188	ViralMultiSegProj14990	ftp://ftp.ncbi.nlm.nih.gov/genomes/all/GCF/000/855/485/GCF_000855485.1_ViralMultiSegProj14990
11002	Infectious pancreatic necrosis virus	dsRNA		ds	RNA		viral		vertebrates	animal	GCF_000856525.1	11002	Infectious pancreatic necrosis virus	Aquabirnavirus	Birnaviridae				Orthornavirae	Riboviria	root; Viruses; Riboviria; Orthornavirae; Birnaviridae; Aquabirnavirus; Infectious pancreatic necrosis virus	1; 10239; 2559587; 2732396; 10993; 39750; 11002	Complete Genome	ICTV species exemplar			34183	ViralMultiSegProj15024	ftp://ftp.ncbi.nlm.nih.gov/genomes/all/GCF/000/856/525/GCF_000856525.1_ViralMultiSegProj15024
11008	Saccharomyces cerevisiae virus L-A	dsRNA		ds	RNA		viral		fungi	fungus	GCF_000852145.1	11008	Saccharomyces cerevisiae virus L-A	Totivirus	Totiviridae	Ghabrivirales	Chrymotiviricetes	Duplornaviricota	Orthornavirae	Riboviria	root; Viruses; Riboviria; Orthornavirae; Duplornaviricota; Chrymotiviricetes; Ghabrivirales; Totiviridae; Totivirus; Saccharomyces cerevisiae virus L-A	1; 10239; 2559587; 2732396; 2732405; 2732458; 2732540; 11006; 11007; 11008	Complete Genome	ICTV species exemplar			34184	ViralProj14792	ftp://ftp.ncbi.nlm.nih.gov/genomes/all/GCF/000/852/145/GCF_000852145.1_ViralProj14792
11020	Barmah Forest virus	+ssRNA	+	ss	RNA		viral		human; vertebrates; invertebrates	animal	GCF_000847585.1	11020	Barmah Forest virus	Alphavirus	Togaviridae	Martellivirales	Alsuviricetes	Kitrinoviricota	Orthornavirae	Riboviria	root; Viruses; Riboviria; Orthornavirae; Kitrinoviricota; Alsuviricetes; Martellivirales; Togaviridae; Alphavirus; Barmah Forest virus	1; 10239; 2559587; 2732396; 2732406; 2732461; 2732544; 11018; 11019; 11020	Complete Genome	ICTV species exemplar			35444	ViralProj14679	ftp://ftp.ncbi.nlm.nih.gov/genomes/all/GCF/000/847/585/GCF_000847585.1_ViralProj14679
11021	Eastern equine encephalitis virus	+ssRNA	+	ss	RNA		viral		human; vertebrates; invertebrates	animal	GCF_000862705.1	11021	Eastern equine encephalitis virus	Alphavirus	Togaviridae	Martellivirales	Alsuviricetes	Kitrinoviricota	Orthornavirae	Riboviria	root; Viruses; Riboviria; Orthornavirae; Kitrinoviricota; Alsuviricetes; Martellivirales; Togaviridae; Alphavirus; Eastern equine encephalitis virus	1; 10239; 2559587; 2732396; 2732406; 2732461; 2732544; 11018; 11019; 11021	Complete Genome	ICTV species exemplar			33588	ViralProj15429	ftp://ftp.ncbi.nlm.nih.gov/genomes/all/GCF/000/862/705/GCF_000862705.1_ViralProj15429
11023	Middelburg virus	+ssRNA	+	ss	RNA		viral		vertebrates; invertebrates	animal	GCF_000921735.1	11023	Middelburg virus	Alphavirus	Togaviridae	Martellivirales	Alsuviricetes	Kitrinoviricota	Orthornavirae	Riboviria	root; Viruses; Riboviria; Orthornavirae; Kitrinoviricota; Alsuviricetes; Martellivirales; Togaviridae; Alphavirus; Middelburg virus	1; 10239; 2559587; 2732396; 2732406; 2732461; 2732544; 11018; 11019; 11023	Complete Genome	ICTV species exemplar			41899	ViralProj261261	ftp://ftp.ncbi.nlm.nih.gov/genomes/all/GCF/000/921/735/GCF_000921735.1_ViralProj261261
11024	Highlands J virus	+ssRNA	+	ss	RNA		viral		vertebrates; invertebrates	animal	GCF_000881255.1	11024	Highlands J virus	Alphavirus	Togaviridae	Martellivirales	Alsuviricetes	Kitrinoviricota	Orthornavirae	Riboviria	root; Viruses; Riboviria; Orthornavirae; Kitrinoviricota; Alsuviricetes; Martellivirales; Togaviridae; Alphavirus; Highlands J virus	1; 10239; 2559587; 2732396; 2732406; 2732461; 2732544; 11018; 11019; 11024	Complete Genome	ICTV species exemplar			39918	ViralProj37281	ftp://ftp.ncbi.nlm.nih.gov/genomes/all/GCF/000/881/255/GCF_000881255.1_ViralProj37281
11029	Ross River virus	+ssRNA	+	ss	RNA		viral		human; vertebrates; invertebrates	animal	GCF_000862165.1	11029	Ross River virus	Alphavirus	Togaviridae	Martellivirales	Alsuviricetes	Kitrinoviricota	Orthornavirae	Riboviria	root; Viruses; Riboviria; Orthornavirae; Kitrinoviricota; Alsuviricetes; Martellivirales; Togaviridae; Alphavirus; Ross River virus	1; 10239; 2559587; 2732396; 2732406; 2732461; 2732544; 11018; 11019; 11029	Chromosome	ICTV additional isolate			34184	ViralProj15314	ftp://ftp.ncbi.nlm.nih.gov/genomes/all/GCF/000/862/165/GCF_000862165.1_ViralProj15314
11033	Semliki Forest virus	+ssRNA	+	ss	RNA		viral		human; vertebrates; invertebrates	animal	GCF_000860285.1	11033	Semliki Forest virus	Alphavirus	Togaviridae	Martellivirales	Alsuviricetes	Kitrinoviricota	Orthornavirae	Riboviria	root; Viruses; Riboviria; Orthornavirae; Kitrinoviricota; Alsuviricetes; Martellivirales; Togaviridae; Alphavirus; Semliki Forest virus	1; 10239; 2559587; 2732396; 2732406; 2732461; 2732544; 11018; 11019; 11033	Complete Genome	ICTV species exemplar			31845	ViralProj15282	ftp://ftp.ncbi.nlm.nih.gov/genomes/all/GCF/000/860/285/GCF_000860285.1_ViralProj15282
11034	Sindbis virus	+ssRNA	+	ss	RNA		viral		human; vertebrates; invertebrates	animal	GCF_000860545.1	11034	Sindbis virus	Alphavirus	Togaviridae	Martellivirales	Alsuviricetes	Kitrinoviricota	Orthornavirae	Riboviria	root; Viruses; Riboviria; Orthornavirae; Kitrinoviricota; Alsuviricetes; Martellivirales; Togaviridae; Alphavirus; Sindbis virus	1; 10239; 2559587; 2732396; 2732406; 2732461; 2732544; 11018; 11019; 11034	Complete Genome	ICTV species exemplar			34184	ViralProj15316	ftp://ftp.ncbi.nlm.nih.gov/genomes/all/GCF/000/860/545/GCF_000860545.1_ViralProj15316
11036	Venezuelan equine encephalitis virus	+ssRNA	+	ss	RNA		viral		human; vertebrates; invertebrates	animal	GCF_000862105.1	11036	Venezuelan equine encephalitis virus	Alphavirus	Togaviridae	Martellivirales	Alsuviricetes	Kitrinoviricota	Orthornavirae	Riboviria	root; Viruses; Riboviria; Orthornavirae; Kitrinoviricota; Alsuviricetes; Martellivirales; Togaviridae; Alphavirus; Venezuelan equine encephalitis virus	1; 10239; 2559587; 2732396; 2732406; 2732461; 2732544; 11018; 11019; 11036	Complete Genome				34131	ViralProj15302	ftp://ftp.ncbi.nlm.nih.gov/genomes/all/GCF/000/862/105/GCF_000862105.1_ViralProj15302
11039	Western equine encephalitis virus	+ssRNA	+	ss	RNA		viral		human; vertebrates; invertebrates	animal	GCF_000850885.1	11039	Western equine encephalitis virus	Alphavirus	Togaviridae	Martellivirales	Alsuviricetes	Kitrinoviricota	Orthornavirae	Riboviria	root; Viruses; Riboviria; Orthornavirae; Kitrinoviricota; Alsuviricetes; Martellivirales; Togaviridae; Alphavirus; Western equine encephalitis virus	1; 10239; 2559587; 2732396; 2732406; 2732461; 2732544; 11018; 11019; 11039	Complete Genome	ICTV additional isolate			36552	ViralProj14831	ftp://ftp.ncbi.nlm.nih.gov/genomes/all/GCF/000/850/885/GCF_000850885.1_ViralProj14831
11041	Rubella virus	+ssRNA	+	ss	RNA		viral		human	animal	GCF_000863025.1	11041	Rubella virus	Rubivirus	Matonaviridae	Hepelivirales	Alsuviricetes	Kitrinoviricota	Orthornavirae	Riboviria	root; Viruses; Riboviria; Orthornavirae; Kitrinoviricota; Alsuviricetes; Hepelivirales; Matonaviridae; Rubivirus; Rubella virus	1; 10239; 2559587; 2732396; 2732406; 2732461; 2732543; 2560066; 11040; 11041	Complete Genome	ICTV species exemplar			34184	ViralProj15315	ftp://ftp.ncbi.nlm.nih.gov/genomes/all/GCF/000/863/025/GCF_000863025.1_ViralProj15315
11072	Japanese encephalitis virus	+ssRNA	+	ss	RNA		viral		human; vertebrates; invertebrates	animal	GCF_000862145.1	11072	Japanese encephalitis virus	Flavivirus	Flaviviridae	Amarillovirales	Flasuviricetes	Kitrinoviricota	Orthornavirae	Riboviria	root; Viruses; Riboviria; Orthornavirae; Kitrinoviricota; Flasuviricetes; Amarillovirales; Flaviviridae; Flavivirus; Japanese encephalitis virus	1; 10239; 2559587; 2732396; 2732406; 2732462; 2732545; 11050; 11051; 11072	Complete Genome	ICTV species exemplar	reference genome		34183	ViralProj15310	ftp://ftp.ncbi.nlm.nih.gov/genomes/all/GCF/000/862/145/GCF_000862145.1_ViralProj15310
11079	Murray Valley encephalitis virus	+ssRNA	+	ss	RNA		viral		human; vertebrates; invertebrates	animal	GCF_000863565.1	11079	Murray Valley encephalitis virus	Flavivirus	Flaviviridae	Amarillovirales	Flasuviricetes	Kitrinoviricota	Orthornavirae	Riboviria	root; Viruses; Riboviria; Orthornavirae; Kitrinoviricota; Flasuviricetes; Amarillovirales; Flaviviridae; Flavivirus; Murray Valley encephalitis virus	1; 10239; 2559587; 2732396; 2732406; 2732462; 2732545; 11050; 11051; 11079	Complete Genome	ICTV species exemplar	reference genome		36466	ViralProj15430	ftp://ftp.ncbi.nlm.nih.gov/genomes/all/GCF/000/863/565/GCF_000863565.1_ViralProj15430
11080	Saint Louis encephalitis virus	+ssRNA	+	ss	RNA		viral		human; vertebrates; invertebrates	animal	GCF_000866785.1	11080	Saint Louis encephalitis virus	Flavivirus	Flaviviridae	Amarillovirales	Flasuviricetes	Kitrinoviricota	Orthornavirae	Riboviria	root; Viruses; Riboviria; Orthornavirae; Kitrinoviricota; Flasuviricetes; Amarillovirales; Flaviviridae; Flavivirus; Saint Louis encephalitis virus	1; 10239; 2559587; 2732396; 2732406; 2732462; 2732545; 11050; 11051; 11080	Complete Genome	ICTV species exemplar			38660	ViralProj16150	ftp://ftp.ncbi.nlm.nih.gov/genomes/all/GCF/000/866/785/GCF_000866785.1_ViralProj16150
11082	West Nile virus	+ssRNA	+	ss	RNA		viral		human; vertebrates; invertebrates	animal	GCF_000861085.1	11082	West Nile virus	Flavivirus	Flaviviridae	Amarillovirales	Flasuviricetes	Kitrinoviricota	Orthornavirae	Riboviria	root; Viruses; Riboviria; Orthornavirae; Kitrinoviricota; Flasuviricetes; Amarillovirales; Flaviviridae; Flavivirus; West Nile virus	1; 10239; 2559587; 2732396; 2732406; 2732462; 2732545; 11050; 11051; 11082	Complete Genome	ICTV species exemplar	reference genome		34184	ViralProj15431	ftp://ftp.ncbi.nlm.nih.gov/genomes/all/GCF/000/861/085/GCF_000861085.1_ViralProj15431
11083	Powassan virus	+ssRNA	+	ss	RNA		viral		human; vertebrates; invertebrates	animal	GCF_000860485.1	11083	Powassan virus	Flavivirus	Flaviviridae	Amarillovirales	Flasuviricetes	Kitrinoviricota	Orthornavirae	Riboviria	root; Viruses; Riboviria; Orthornavirae; Kitrinoviricota; Flasuviricetes; Amarillovirales; Flaviviridae; Flavivirus; Powassan virus	1; 10239; 2559587; 2732396; 2732406; 2732462; 2732545; 11050; 11051; 11083	Complete Genome	ICTV species exemplar			34176	ViralProj15304	ftp://ftp.ncbi.nlm.nih.gov/genomes/all/GCF/000/860/485/GCF_000860485.1_ViralProj15304
11084	Tick-borne encephalitis virus	+ssRNA	+	ss	RNA		viral		human; vertebrates; invertebrates	animal	GCF_000863125.1	11084	Tick-borne encephalitis virus	Flavivirus	Flaviviridae	Amarillovirales	Flasuviricetes	Kitrinoviricota	Orthornavirae	Riboviria	root; Viruses; Riboviria; Orthornavirae; Kitrinoviricota; Flasuviricetes; Amarillovirales; Flaviviridae; Flavivirus; Tick-borne encephalitis virus	1; 10239; 2559587; 2732396; 2732406; 2732462; 2732545; 11050; 11051; 11084	Complete Genome	ICTV species exemplar			34947	ViralProj15335	ftp://ftp.ncbi.nlm.nih.gov/genomes/all/GCF/000/863/125/GCF_000863125.1_ViralProj15335
11085	Langat virus	+ssRNA	+	ss	RNA		viral		human; vertebrates; invertebrates	animal	GCF_000860805.1	11085	Langat virus	Flavivirus	Flaviviridae	Amarillovirales	Flasuviricetes	Kitrinoviricota	Orthornavirae	Riboviria	root; Viruses; Riboviria; Orthornavirae; Kitrinoviricota; Flasuviricetes; Amarillovirales; Flaviviridae; Flavivirus; Langat virus	1; 10239; 2559587; 2732396; 2732406; 2732462; 2732545; 11050; 11051; 11085	Complete Genome	ICTV species exemplar			36688	ViralProj15370	ftp://ftp.ncbi.nlm.nih.gov/genomes/all/GCF/000/860/805/GCF_000860805.1_ViralProj15370
11086	Louping ill virus	+ssRNA	+	ss	RNA		viral		human; vertebrates; invertebrates	animal	GCF_000863165.1	11086	Louping ill virus	Flavivirus	Flaviviridae	Amarillovirales	Flasuviricetes	Kitrinoviricota	Orthornavirae	Riboviria	root; Viruses; Riboviria; Orthornavirae; Kitrinoviricota; Flasuviricetes; Amarillovirales; Flaviviridae; Flavivirus; Louping ill virus	1; 10239; 2559587; 2732396; 2732406; 2732462; 2732545; 11050; 11051; 11086	Complete Genome	ICTV species exemplar			35549	ViralProj15343	ftp://ftp.ncbi.nlm.nih.gov/genomes/all/GCF/000/863/165/GCF_000863165.1_ViralProj15343
11089	Yellow fever virus	+ssRNA	+	ss	RNA		viral		human; vertebrates; invertebrates	animal	GCF_000857725.1	11089	Yellow fever virus	Flavivirus	Flaviviridae	Amarillovirales	Flasuviricetes	Kitrinoviricota	Orthornavirae	Riboviria	root; Viruses; Riboviria; Orthornavirae; Kitrinoviricota; Flasuviricetes; Amarillovirales; Flaviviridae; Flavivirus; Yellow fever virus	1; 10239; 2559587; 2732396; 2732406; 2732462; 2732545; 11050; 11051; 11089	Complete Genome	ICTV species exemplar			31734	ViralProj15284	ftp://ftp.ncbi.nlm.nih.gov/genomes/all/GCF/000/857/725/GCF_000857725.1_ViralProj15284
11103	Hepacivirus C	+ssRNA	+	ss	RNA		viral		human; vertebrates	animal	GCF_000861845.1	41856	Hepatitis C virus genotype 1	Hepacivirus	Flaviviridae	Amarillovirales	Flasuviricetes	Kitrinoviricota	Orthornavirae	Riboviria	root; Viruses; Riboviria; Orthornavirae; Kitrinoviricota; Flasuviricetes; Amarillovirales; Flaviviridae; Hepacivirus; Hepacivirus C	1; 10239; 2559587; 2732396; 2732406; 2732462; 2732545; 11050; 11102; 11103	Complete Genome	ICTV species exemplar	reference genome		35651	ViralProj15432	ftp://ftp.ncbi.nlm.nih.gov/genomes/all/GCF/000/861/845/GCF_000861845.1_ViralProj15432
11137	Human coronavirus 229E	+ssRNA	+	ss	RNA		viral		human; vertebrates	animal	GCF_000853505.1	11137	Human coronavirus 229E	Alphacoronavirus	Coronaviridae	Nidovirales	Pisoniviricetes	Pisuviricota	Orthornavirae	Riboviria	root; Viruses; Riboviria; Orthornavirae; Pisuviricota; Pisoniviricetes; Nidovirales; Cornidovirineae; Coronaviridae; Orthocoronavirinae; Alphacoronavirus; Duvinacovirus; Human coronavirus 229E	1; 10239; 2559587; 2732396; 2732408; 2732506; 76804; 2499399; 11118; 2501931; 693996; 2509480; 11137	Complete Genome	ICTV species exemplar			36902	ViralProj14913	ftp://ftp.ncbi.nlm.nih.gov/genomes/all/GCF/000/853/505/GCF_000853505.1_ViralProj14913
11191	Murine respirovirus	-ssRNA	-	ss	RNA		viral		vertebrates	animal	GCF_000855625.1	11191	Murine respirovirus	Respirovirus	Paramyxoviridae	Mononegavirales	Monjiviricetes	Negarnaviricota	Orthornavirae	Riboviria	root; Viruses; Riboviria; Orthornavirae; Negarnaviricota; Haploviricotina; Monjiviricetes; Mononegavirales; Paramyxoviridae; Orthoparamyxovirinae; Respirovirus; Murine respirovirus	1; 10239; 2559587; 2732396; 2497569; 2497570; 2497574; 11157; 11158; 2560076; 186938; 11191	Complete Genome				35812	ViralProj15023	ftp://ftp.ncbi.nlm.nih.gov/genomes/all/GCF/000/855/625/GCF_000855625.1_ViralProj15023
11215	Bovine respirovirus 3	-ssRNA	-	ss	RNA		viral		vertebrates	animal	GCF_000854745.1	11215	Bovine respirovirus 3	Respirovirus	Paramyxoviridae	Mononegavirales	Monjiviricetes	Negarnaviricota	Orthornavirae	Riboviria	root; Viruses; Riboviria; Orthornavirae; Negarnaviricota; Haploviricotina; Monjiviricetes; Mononegavirales; Paramyxoviridae; Orthoparamyxovirinae; Respirovirus; Bovine respirovirus 3	1; 10239; 2559587; 2732396; 2497569; 2497570; 2497574; 11157; 11158; 2560076; 186938; 11215	Complete Genome	ICTV species exemplar			36552	ViralProj15001	ftp://ftp.ncbi.nlm.nih.gov/genomes/all/GCF/000/854/745/GCF_000854745.1_ViralProj15001
11216	Human respirovirus 3	-ssRNA	-	ss	RNA		viral		human; vertebrates	animal	GCF_000850205.1	11216	Human respirovirus 3	Respirovirus	Paramyxoviridae	Mononegavirales	Monjiviricetes	Negarnaviricota	Orthornavirae	Riboviria	root; Viruses; Riboviria; Orthornavirae; Negarnaviricota; Haploviricotina; Monjiviricetes; Mononegavirales; Paramyxoviridae; Orthoparamyxovirinae; Respirovirus; Human respirovirus 3	1; 10239; 2559587; 2732396; 2497569; 2497570; 2497574; 11157; 11158; 2560076; 186938; 11216	Complete Genome				36039	ViralProj14706	ftp://ftp.ncbi.nlm.nih.gov/genomes/all/GCF/000/850/205/GCF_000850205.1_ViralProj14706
11232	Canine morbillivirus	-ssRNA	-	ss	RNA		viral		vertebrates	animal	GCF_000854065.1	11232	Canine morbillivirus	Morbillivirus	Paramyxoviridae	Mononegavirales	Monjiviricetes	Negarnaviricota	Orthornavirae	Riboviria	root; Viruses; Riboviria; Orthornavirae; Negarnaviricota; Haploviricotina; Monjiviricetes; Mononegavirales; Paramyxoviridae; Orthoparamyxovirinae; Morbillivirus; Canine morbillivirus	1; 10239; 2559587; 2732396; 2497569; 2497570; 2497574; 11157; 11158; 2560076; 11229; 11232	Complete Genome	ICTV species exemplar			35997	ViralProj15002	ftp://ftp.ncbi.nlm.nih.gov/genomes/all/GCF/000/854/065/GCF_000854065.1_ViralProj15002
11234	Measles morbillivirus	-ssRNA	-	ss	RNA		viral		human; vertebrates	animal	GCF_000854845.1	11234	Measles morbillivirus	Morbillivirus	Paramyxoviridae	Mononegavirales	Monjiviricetes	Negarnaviricota	Orthornavirae	Riboviria	root; Viruses; Riboviria; Orthornavirae; Negarnaviricota; Haploviricotina; Monjiviricetes; Mononegavirales; Paramyxoviridae; Orthoparamyxovirinae; Morbillivirus; Measles morbillivirus	1; 10239; 2559587; 2732396; 2497569; 2497570; 2497574; 11157; 11158; 2560076; 11229; 11234	Complete Genome	ICTV species exemplar	reference genome		36138	ViralProj15025	ftp://ftp.ncbi.nlm.nih.gov/genomes/all/GCF/000/854/845/GCF_000854845.1_ViralProj15025
11240	Phocine morbillivirus	-ssRNA	-	ss	RNA		viral		vertebrates	animal	GCF_001433625.1	11240	Phocine morbillivirus	Morbillivirus	Paramyxoviridae	Mononegavirales	Monjiviricetes	Negarnaviricota	Orthornavirae	Riboviria	root; Viruses; Riboviria; Orthornavirae; Negarnaviricota; Haploviricotina; Monjiviricetes; Mononegavirales; Paramyxoviridae; Orthoparamyxovirinae; Morbillivirus; Phocine morbillivirus	1; 10239; 2559587; 2732396; 2497569; 2497570; 2497574; 11157; 11158; 2560076; 11229; 11240	Complete Genome	ICTV species exemplar			42312	ViralProj301066	ftp://ftp.ncbi.nlm.nih.gov/genomes/all/GCF/001/433/625/GCF_001433625.1_ViralProj301066
11241	Rinderpest morbillivirus	-ssRNA	-	ss	RNA		viral		vertebrates	animal	GCF_000856645.1	11242	Rinderpest virus (strain Kabete O)	Morbillivirus	Paramyxoviridae	Mononegavirales	Monjiviricetes	Negarnaviricota	Orthornavirae	Riboviria	root; Viruses; Riboviria; Orthornavirae; Negarnaviricota; Haploviricotina; Monjiviricetes; Mononegavirales; Paramyxoviridae; Orthoparamyxovirinae; Morbillivirus; Rinderpest morbillivirus	1; 10239; 2559587; 2732396; 2497569; 2497570; 2497574; 11157; 11158; 2560076; 11229; 11241	Complete Genome	ICTV species exemplar			38251	ViralProj15050	ftp://ftp.ncbi.nlm.nih.gov/genomes/all/GCF/000/856/645/GCF_000856645.1_ViralProj15050
11246	Bovine orthopneumovirus	-ssRNA	-	ss	RNA		viral		vertebrates	animal	GCF_002815455.1	11247	Bovine orthopneumovirus	Orthopneumovirus	Pneumoviridae	Mononegavirales	Monjiviricetes	Negarnaviricota	Orthornavirae	Riboviria	root; Viruses; Riboviria; Orthornavirae; Negarnaviricota; Haploviricotina; Monjiviricetes; Mononegavirales; Pneumoviridae; Orthopneumovirus; Bovine orthopneumovirus	1; 10239; 2559587; 2732396; 2497569; 2497570; 2497574; 11157; 11244; 1868215; 11246	Complete Genome	ICTV species exemplar			43336	ASM281545v1	ftp://ftp.ncbi.nlm.nih.gov/genomes/all/GCF/002/815/455/GCF_002815455.1_ASM281545v1
11250	Human orthopneumovirus	-ssRNA	-	ss	RNA		viral		human	animal	GCF_002815475.1	11250	Human orthopneumovirus	Orthopneumovirus	Pneumoviridae	Mononegavirales	Monjiviricetes	Negarnaviricota	Orthornavirae	Riboviria	root; Viruses; Riboviria; Orthornavirae; Negarnaviricota; Haploviricotina; Monjiviricetes; Mononegavirales; Pneumoviridae; Orthopneumovirus; Human orthopneumovirus	1; 10239; 2559587; 2732396; 2497569; 2497570; 2497574; 11157; 11244; 1868215; 11250	Complete Genome	ICTV species exemplar			43325	ASM281547v1	ftp://ftp.ncbi.nlm.nih.gov/genomes/all/GCF/002/815/475/GCF_002815475.1_ASM281547v1
11263	Murine orthopneumovirus	-ssRNA	-	ss	RNA		viral		vertebrates	animal	GCF_000857565.1	270473	Murine orthopneumovirus	Orthopneumovirus	Pneumoviridae	Mononegavirales	Monjiviricetes	Negarnaviricota	Orthornavirae	Riboviria	root; Viruses; Riboviria; Orthornavirae; Negarnaviricota; Haploviricotina; Monjiviricetes; Mononegavirales; Pneumoviridae; Orthopneumovirus; Murine orthopneumovirus	1; 10239; 2559587; 2732396; 2497569; 2497570; 2497574; 11157; 11244; 1868215; 11263	Complete Genome	ICTV additional isolate			38351	ViralProj15251	ftp://ftp.ncbi.nlm.nih.gov/genomes/all/GCF/000/857/565/GCF_000857565.1_ViralProj15251
11269	Marburg marburgvirus	-ssRNA	-	ss	RNA		viral		human; vertebrates	animal	GCF_000857325.2	11269	Marburg marburgvirus	Marburgvirus	Filoviridae	Mononegavirales	Monjiviricetes	Negarnaviricota	Orthornavirae	Riboviria	root; Viruses; Riboviria; Orthornavirae; Negarnaviricota; Haploviricotina; Monjiviricetes; Mononegavirales; Filoviridae; Marburgvirus; Marburg marburgvirus	1; 10239; 2559587; 2732396; 2497569; 2497570; 2497574; 11157; 11266; 186537; 11269	Complete Genome	ICTV species exemplar	reference genome		34360	ViralProj15199	ftp://ftp.ncbi.nlm.nih.gov/genomes/all/GCF/000/857/325/GCF_000857325.2_ViralProj15199
11292	Rabies lyssavirus	-ssRNA	-	ss	RNA		viral		human; vertebrates	animal	GCF_000859625.1	11292	Rabies lyssavirus	Lyssavirus	Rhabdoviridae	Mononegavirales	Monjiviricetes	Negarnaviricota	Orthornavirae	Riboviria	root; Viruses; Riboviria; Orthornavirae; Negarnaviricota; Haploviricotina; Monjiviricetes; Mononegavirales; Rhabdoviridae; Lyssavirus; Rabies lyssavirus	1; 10239; 2559587; 2732396; 2497569; 2497570; 2497574; 11157; 11270; 11286; 11292	Complete Genome	ICTV species exemplar			34184	ViralProj15144	ftp://ftp.ncbi.nlm.nih.gov/genomes/all/GCF/000/859/625/GCF_000859625.1_ViralProj15144
11307	Sonchus yellow net nucleorhabdovirus	-ssRNA	-	ss	RNA		viral		land plants	plant	GCF_000848205.2	11307	Sonchus yellow net nucleorhabdovirus	Nucleorhabdovirus	Rhabdoviridae	Mononegavirales	Monjiviricetes	Negarnaviricota	Orthornavirae	Riboviria	root; Viruses; Riboviria; Orthornavirae; Negarnaviricota; Haploviricotina; Monjiviricetes; Mononegavirales; Rhabdoviridae; Nucleorhabdovirus; Sonchus yellow net nucleorhabdovirus	1; 10239; 2559587; 2732396; 2497569; 2497570; 2497574; 11157; 11270; 11306; 11307	Complete Genome	ICTV species exemplar			34463	ViralProj14642	ftp://ftp.ncbi.nlm.nih.gov/genomes/all/GCF/000/848/205/GCF_000848205.2_ViralProj14642
11320	Influenza A virus	-ssRNA	-	ss	RNA		viral		human; vertebrates	animal	GCF_000865725.1	211044	Influenza A virus (A/Puerto Rico/8/1934(H1N1))	Alphainfluenzavirus	Orthomyxoviridae	Mononegavirales	Monjiviricetes	Negarnaviricota	Orthornavirae	Riboviria	root; Viruses; Riboviria; Orthornavirae; Negarnaviricota; Polyploviricotina; Insthoviricetes; Articulavirales; Orthomyxoviridae; Alphainfluenzavirus; Influenza A virus	1; 10239; 2559587; 2732396; 2497569; 2497571; 2497577; 2499411; 11308; 197911; 11320	Complete Genome	ICTV species exemplar			30258	ViralMultiSegProj15521	ftp://ftp.ncbi.nlm.nih.gov/genomes/all/GCF/000/865/725/GCF_000865725.1_ViralMultiSegProj15521
11520	Influenza B virus	-ssRNA	-	ss	RNA		viral		human; vertebrates	animal	GCF_000820495.2	518987	Influenza B virus (B/Lee/1940)	Betainfluenzavirus	Orthomyxoviridae	Articulavirales	Insthoviricetes	Negarnaviricota	Orthornavirae	Riboviria	root; Viruses; Riboviria; Orthornavirae; Negarnaviricota; Polyploviricotina; Insthoviricetes; Articulavirales; Orthomyxoviridae; Betainfluenzavirus; Influenza B virus	1; 10239; 2559587; 2732396; 2497569; 2497571; 2497577; 2499411; 11308; 197912; 11520	Complete Genome	ICTV species exemplar			34183	ViralMultiSegProj14656	ftp://ftp.ncbi.nlm.nih.gov/genomes/all/GCF/000/820/495/GCF_000820495.2_ViralMultiSegProj14656
11552	Influenza C virus	-ssRNA	-	ss	RNA		viral		human; vertebrates	animal	GCF_000856665.10	11553	Influenza C virus (C/Ann Arbor/1/50)	Gammainfluenzavirus	Orthomyxoviridae	Articulavirales	Insthoviricetes	Negarnaviricota	Orthornavirae	Riboviria	root; Viruses; Riboviria; Orthornavirae; Negarnaviricota; Polyploviricotina; Insthoviricetes; Articulavirales; Orthomyxoviridae; Gammainfluenzavirus; Influenza C virus	1; 10239; 2559587; 2732396; 2497569; 2497571; 2497577; 2499411; 11308; 197913; 11552	Complete Genome	ICTV species exemplar	reference genome		38254	ViralMultiSegProj15055	ftp://ftp.ncbi.nlm.nih.gov/genomes/all/GCF/000/856/665/GCF_000856665.10_ViralMultiSegProj15055
11569	Thogoto thogotovirus	-ssRNA	-	ss	RNA		viral		vertebrates; invertebrates	animal	GCF_000854245.1	11569	Thogoto thogotovirus	Thogotovirus	Orthomyxoviridae	Articulavirales	Insthoviricetes	Negarnaviricota	Orthornavirae	Riboviria	root; Viruses; Riboviria; Orthornavirae; Negarnaviricota; Polyploviricotina; Insthoviricetes; Articulavirales; Orthomyxoviridae; Thogotovirus; Thogoto thogotovirus	1; 10239; 2559587; 2732396; 2497569; 2497571; 2497577; 2499411; 11308; 35323; 11569	Complete Genome	ICTV species exemplar			38328	ViralMultiSegProj15043	ftp://ftp.ncbi.nlm.nih.gov/genomes/all/GCF/000/854/245/GCF_000854245.1_ViralMultiSegProj15043
11620	Lassa mammarenavirus	-ssRNA	-	ss	RNA		viral		human; vertebrates	animal	GCF_000851705.1	11620	Lassa mammarenavirus	Mammarenavirus	Arenaviridae	Bunyavirales	Ellioviricetes	Negarnaviricota	Orthornavirae	Riboviria	root; Viruses; Riboviria; Orthornavirae; Negarnaviricota; Polyploviricotina; Ellioviricetes; Bunyavirales; Arenaviridae; Mammarenavirus; Lassa mammarenavirus	1; 10239; 2559587; 2732396; 2497569; 2497571; 2497576; 1980410; 11617; 1653394; 11620	Complete Genome	ICTV species exemplar			35871	ViralMultiSegProj14864	ftp://ftp.ncbi.nlm.nih.gov/genomes/all/GCF/000/851/705/GCF_000851705.1_ViralMultiSegProj14864
11623	Lymphocytic choriomeningitis mammarenavirus	-ssRNA	-	ss	RNA		viral		human; vertebrates	animal	GCF_000851025.1	11623	Lymphocytic choriomeningitis mammarenavirus	Mammarenavirus	Arenaviridae	Bunyavirales	Ellioviricetes	Negarnaviricota	Orthornavirae	Riboviria	root; Viruses; Riboviria; Orthornavirae; Negarnaviricota; Polyploviricotina; Ellioviricetes; Bunyavirales; Arenaviridae; Mammarenavirus; Lymphocytic choriomeningitis mammarenavirus	1; 10239; 2559587; 2732396; 2497569; 2497571; 2497576; 1980410; 11617; 1653394; 11623	Complete Genome				34183	ViralMultiSegProj14862	ftp://ftp.ncbi.nlm.nih.gov/genomes/all/GCF/000/851/025/GCF_000851025.1_ViralMultiSegProj14862
11628	Machupo mammarenavirus	-ssRNA	-	ss	RNA		viral		human; vertebrates	animal	GCF_000853725.1	11628	Machupo mammarenavirus	Mammarenavirus	Arenaviridae	Bunyavirales	Ellioviricetes	Negarnaviricota	Orthornavirae	Riboviria	root; Viruses; Riboviria; Orthornavirae; Negarnaviricota; Polyploviricotina; Ellioviricetes; Bunyavirales; Arenaviridae; Mammarenavirus; Machupo mammarenavirus	1; 10239; 2559587; 2732396; 2497569; 2497571; 2497576; 1980410; 11617; 1653394; 11628	Complete Genome	ICTV species exemplar			37863	ViralMultiSegProj14931	ftp://ftp.ncbi.nlm.nih.gov/genomes/all/GCF/000/853/725/GCF_000853725.1_ViralMultiSegProj14931
11629	Mopeia mammarenavirus	-ssRNA	-	ss	RNA		viral		vertebrates	animal	GCF_000856585.1	300175	Mopeia virus AN20410	Mammarenavirus	Arenaviridae	Bunyavirales	Ellioviricetes	Negarnaviricota	Orthornavirae	Riboviria	root; Viruses; Riboviria; Orthornavirae; Negarnaviricota; Polyploviricotina; Ellioviricetes; Bunyavirales; Arenaviridae; Mammarenavirus; Mopeia mammarenavirus	1; 10239; 2559587; 2732396; 2497569; 2497571; 2497576; 1980410; 11617; 1653394; 11629	Complete Genome	ICTV species exemplar			38338	ViralMultiSegProj15037	ftp://ftp.ncbi.nlm.nih.gov/genomes/all/GCF/000/856/585/GCF_000856585.1_ViralMultiSegProj15037
11631	Tacaribe mammarenavirus	-ssRNA	-	ss	RNA		viral		vertebrates	animal	GCF_000853285.1	11631	Tacaribe mammarenavirus	Mammarenavirus	Arenaviridae	Bunyavirales	Ellioviricetes	Negarnaviricota	Orthornavirae	Riboviria	root; Viruses; Riboviria; Orthornavirae; Negarnaviricota; Polyploviricotina; Ellioviricetes; Bunyavirales; Arenaviridae; Mammarenavirus; Tacaribe mammarenavirus	1; 10239; 2559587; 2732396; 2497569; 2497571; 2497576; 1980410; 11617; 1653394; 11631	Complete Genome	ICTV species exemplar			34184	ViralMultiSegProj14863	ftp://ftp.ncbi.nlm.nih.gov/genomes/all/GCF/000/853/285/GCF_000853285.1_ViralMultiSegProj14863
11636	Reticuloendotheliosis virus	+ssRNA-RT	+	ss	RNA	RT	viral		vertebrates	animal	GCF_000858025.1	11636	Reticuloendotheliosis virus	Gammaretrovirus	Retroviridae	Ortervirales	Revtraviricetes	Artverviricota	Pararnavirae	Riboviria	root; Viruses; Riboviria; Pararnavirae; Artverviricota; Revtraviricetes; Ortervirales; Retroviridae; Orthoretrovirinae; Gammaretrovirus; Reticuloendotheliosis virus	1; 10239; 2559587; 2732397; 2732409; 2732514; 2169561; 11632; 327045; 153135; 11636	Complete Genome	ICTV species exemplar			38449	ViralProj15145	ftp://ftp.ncbi.nlm.nih.gov/genomes/all/GCF/000/858/025/GCF_000858025.1_ViralProj15145
11642	Simian foamy virus	+ssRNA-RT	+	ss	RNA	RT	viral		human; vertebrates	animal	GCF_000848485.1	11642	Simian foamy virus	Spumavirus	Retroviridae	Ortervirales	Revtraviricetes	Artverviricota	Pararnavirae	Riboviria	root; Viruses; Riboviria; Pararnavirae; Artverviricota; Revtraviricetes; Ortervirales; Retroviridae; Spumaretrovirinae; Spumavirus; Simian foamy virus	1; 10239; 2559587; 2732397; 2732409; 2732514; 2169561; 11632; 327046; 11640; 11642	Complete Genome	ICTV species exemplar			34520	ViralProj14699	ftp://ftp.ncbi.nlm.nih.gov/genomes/all/GCF/000/848/485/GCF_000848485.1_ViralProj14699
11657	Bovine immunodeficiency virus	+ssRNA-RT	+	ss	RNA	RT	viral		vertebrates	animal	GCF_000848165.1	11657	Bovine immunodeficiency virus	Lentivirus	Retroviridae	Ortervirales	Revtraviricetes	Artverviricota	Pararnavirae	Riboviria	root; Viruses; Riboviria; Pararnavirae; Artverviricota; Revtraviricetes; Ortervirales; Retroviridae; Orthoretrovirinae; Lentivirus; Bovine immunodeficiency virus	1; 10239; 2559587; 2732397; 2732409; 2732514; 2169561; 11632; 327045; 11646; 11657	Complete Genome	ICTV species exemplar			34087	ViralProj14634	ftp://ftp.ncbi.nlm.nih.gov/genomes/all/GCF/000/848/165/GCF_000848165.1_ViralProj14634
11660	Caprine arthritis encephalitis virus	+ssRNA-RT	+	ss	RNA	RT	viral		vertebrates	animal	GCF_000857525.1	11660	Caprine arthritis encephalitis virus	Lentivirus	Retroviridae	Ortervirales	Revtraviricetes	Artverviricota	Pararnavirae	Riboviria	root; Viruses; Riboviria; Pararnavirae; Artverviricota; Revtraviricetes; Ortervirales; Retroviridae; Orthoretrovirinae; Lentivirus; Caprine arthritis encephalitis virus	1; 10239; 2559587; 2732397; 2732409; 2732514; 2169561; 11632; 327045; 11646; 11660	Complete Genome	ICTV species exemplar			34183	ViralProj15243	ftp://ftp.ncbi.nlm.nih.gov/genomes/all/GCF/000/857/525/GCF_000857525.1_ViralProj15243
11663	Ovine lentivirus	+ssRNA-RT	+	ss	RNA	RT	viral		vertebrates	animal	GCF_000849165.1	11663	Ovine lentivirus	Lentivirus	Retroviridae	Ortervirales	Revtraviricetes	Artverviricota	Pararnavirae	Riboviria	root; Viruses; Riboviria; Pararnavirae; Artverviricota; Revtraviricetes; Ortervirales; Retroviridae; Orthoretrovirinae; Lentivirus; unclassified Lentivirus; Ovine lentivirus	1; 10239; 2559587; 2732397; 2732409; 2732514; 2169561; 11632; 327045; 11646; 348386; 11663	Complete Genome				34183	ViralProj14668	ftp://ftp.ncbi.nlm.nih.gov/genomes/all/GCF/000/849/165/GCF_000849165.1_ViralProj14668
11665	Equine infectious anemia virus	+ssRNA-RT	+	ss	RNA	RT	viral		vertebrates	animal	GCF_000847605.1	11665	Equine infectious anemia virus	Lentivirus	Retroviridae	Ortervirales	Revtraviricetes	Artverviricota	Pararnavirae	Riboviria	root; Viruses; Riboviria; Pararnavirae; Artverviricota; Revtraviricetes; Ortervirales; Retroviridae; Orthoretrovirinae; Lentivirus; Equine infectious anemia virus	1; 10239; 2559587; 2732397; 2732409; 2732514; 2169561; 11632; 327045; 11646; 11665	Complete Genome	ICTV species exemplar			35816	ViralProj14684	ftp://ftp.ncbi.nlm.nih.gov/genomes/all/GCF/000/847/605/GCF_000847605.1_ViralProj14684
11673	Feline immunodeficiency virus	+ssRNA-RT	+	ss	RNA	RT	viral		vertebrates	animal	GCF_000854865.1	11673	Feline immunodeficiency virus	Lentivirus	Retroviridae	Ortervirales	Revtraviricetes	Artverviricota	Pararnavirae	Riboviria	root; Viruses; Riboviria; Pararnavirae; Artverviricota; Revtraviricetes; Ortervirales; Retroviridae; Orthoretrovirinae; Lentivirus; Feline immunodeficiency virus	1; 10239; 2559587; 2732397; 2732409; 2732514; 2169561; 11632; 327045; 11646; 11673	Complete Genome	ICTV species exemplar			34183	ViralProj15029	ftp://ftp.ncbi.nlm.nih.gov/genomes/all/GCF/000/854/865/GCF_000854865.1_ViralProj15029
11676	Human immunodeficiency virus 1	+ssRNA-RT	+	ss	RNA	RT	viral		human; vertebrates	animal	GCF_000864765.1	11676	Human immunodeficiency virus 1	Lentivirus	Retroviridae	Ortervirales	Revtraviricetes	Artverviricota	Pararnavirae	Riboviria	root; Viruses; Riboviria; Pararnavirae; Artverviricota; Revtraviricetes; Ortervirales; Retroviridae; Orthoretrovirinae; Lentivirus; Human immunodeficiency virus 1	1; 10239; 2559587; 2732397; 2732409; 2732514; 2169561; 11632; 327045; 11646; 11676	Complete Genome	ICTV species exemplar	reference genome		35817	ViralProj15476	ftp://ftp.ncbi.nlm.nih.gov/genomes/all/GCF/000/864/765/GCF_000864765.1_ViralProj15476
11709	Human immunodeficiency virus 2	+ssRNA-RT	+	ss	RNA	RT	viral		human	animal	GCF_000856385.1	11709	Human immunodeficiency virus 2	Lentivirus	Retroviridae	Ortervirales	Revtraviricetes	Artverviricota	Pararnavirae	Riboviria	root; Viruses; Riboviria; Pararnavirae; Artverviricota; Revtraviricetes; Ortervirales; Retroviridae; Orthoretrovirinae; Lentivirus; Human immunodeficiency virus 2	1; 10239; 2559587; 2732397; 2732409; 2732514; 2169561; 11632; 327045; 11646; 11709	Complete Genome	ICTV species exemplar			34183	ViralProj14991	ftp://ftp.ncbi.nlm.nih.gov/genomes/all/GCF/000/856/385/GCF_000856385.1_ViralProj14991
11723	Simian immunodeficiency virus	+ssRNA-RT	+	ss	RNA	RT	viral		human; vertebrates	animal	GCF_000863925.1	11723	Simian immunodeficiency virus	Lentivirus	Retroviridae	Ortervirales	Revtraviricetes	Artverviricota	Pararnavirae	Riboviria	root; Viruses; Riboviria; Pararnavirae; Artverviricota; Revtraviricetes; Ortervirales; Retroviridae; Orthoretrovirinae; Lentivirus; Simian immunodeficiency virus	1; 10239; 2559587; 2732397; 2732409; 2732514; 2169561; 11632; 327045; 11646; 11723	Complete Genome	ICTV species exemplar	reference genome		34184	ViralProj15501	ftp://ftp.ncbi.nlm.nih.gov/genomes/all/GCF/000/863/925/GCF_000863925.1_ViralProj15501
11746	Jaagsiekte sheep retrovirus	+ssRNA-RT	+	ss	RNA	RT	viral		vertebrates	animal	GCF_000850005.1	11746	Jaagsiekte sheep retrovirus	Betaretrovirus	Retroviridae	Ortervirales	Revtraviricetes	Artverviricota	Pararnavirae	Riboviria	root; Viruses; Riboviria; Pararnavirae; Artverviricota; Revtraviricetes; Ortervirales; Retroviridae; Orthoretrovirinae; Betaretrovirus; Jaagsiekte sheep retrovirus	1; 10239; 2559587; 2732397; 2732409; 2732514; 2169561; 11632; 327045; 140052; 11746	Complete Genome	ICTV species exemplar			34183	ViralProj14665	ftp://ftp.ncbi.nlm.nih.gov/genomes/all/GCF/000/850/005/GCF_000850005.1_ViralProj14665
11757	Mouse mammary tumor virus	+ssRNA-RT	+	ss	RNA	RT	viral		human; vertebrates	animal	GCF_000846425.1	11757	Mouse mammary tumor virus	Betaretrovirus	Retroviridae	Ortervirales	Revtraviricetes	Artverviricota	Pararnavirae	Riboviria	root; Viruses; Riboviria; Pararnavirae; Artverviricota; Revtraviricetes; Ortervirales; Retroviridae; Orthoretrovirinae; Betaretrovirus; Mouse mammary tumor virus	1; 10239; 2559587; 2732397; 2732409; 2732514; 2169561; 11632; 327045; 140052; 11757	Complete Genome	ICTV species exemplar			35816	ViralProj14435	ftp://ftp.ncbi.nlm.nih.gov/genomes/all/GCF/000/846/425/GCF_000846425.1_ViralProj14435
11768	Feline leukemia virus	+ssRNA-RT	+	ss	RNA	RT	viral		vertebrates	animal	GCF_000850105.1	11768	Feline leukemia virus	Gammaretrovirus	Retroviridae	Ortervirales	Revtraviricetes	Artverviricota	Pararnavirae	Riboviria	root; Viruses; Riboviria; Pararnavirae; Artverviricota; Revtraviricetes; Ortervirales; Retroviridae; Orthoretrovirinae; Gammaretrovirus; Feline leukemia virus	1; 10239; 2559587; 2732397; 2732409; 2732514; 2169561; 11632; 327045; 153135; 11768	Complete Genome	ICTV species exemplar			36022	ViralProj14686	ftp://ftp.ncbi.nlm.nih.gov/genomes/all/GCF/000/850/105/GCF_000850105.1_ViralProj14686
11788	Abelson murine leukemia virus	+ssRNA-RT	+	ss	RNA	RT	viral		vertebrates	animal	GCF_000848265.1	11788	Abelson murine leukemia virus	Gammaretrovirus	Retroviridae	Ortervirales	Revtraviricetes	Artverviricota	Pararnavirae	Riboviria	root; Viruses; Riboviria; Pararnavirae; Artverviricota; Revtraviricetes; Ortervirales; Retroviridae; Orthoretrovirinae; Gammaretrovirus; unclassified Gammaretrovirus; Abelson murine leukemia virus	1; 10239; 2559587; 2732397; 2732409; 2732514; 2169561; 11632; 327045; 153135; 353769; 11788	Complete Genome				35816	ViralProj14654	ftp://ftp.ncbi.nlm.nih.gov/genomes/all/GCF/000/848/265/GCF_000848265.1_ViralProj14654
11809	Moloney murine sarcoma virus	+ssRNA-RT	+	ss	RNA	RT	viral		vertebrates	animal	GCF_000849425.1	11809	Moloney murine sarcoma virus	Gammaretrovirus	Retroviridae	Ortervirales	Revtraviricetes	Artverviricota	Pararnavirae	Riboviria	root; Viruses; Riboviria; Pararnavirae; Artverviricota; Revtraviricetes; Ortervirales; Retroviridae; Orthoretrovirinae; Gammaretrovirus; Moloney murine sarcoma virus	1; 10239; 2559587; 2732397; 2732409; 2732514; 2169561; 11632; 327045; 153135; 11809	Complete Genome	ICTV species exemplar			35816	ViralProj14721	ftp://ftp.ncbi.nlm.nih.gov/genomes/all/GCF/000/849/425/GCF_000849425.1_ViralProj14721
11819	Spleen focus-forming virus	+ssRNA-RT	+	ss	RNA	RT	viral		vertebrates	animal	GCF_000849885.1	11819	Spleen focus-forming virus	Gammaretrovirus	Retroviridae	Ortervirales	Revtraviricetes	Artverviricota	Pararnavirae	Riboviria	root; Viruses; Riboviria; Pararnavirae; Artverviricota; Revtraviricetes; Ortervirales; Retroviridae; Orthoretrovirinae; Gammaretrovirus; unclassified Gammaretrovirus; Spleen focus-forming virus	1; 10239; 2559587; 2732397; 2732409; 2732514; 2169561; 11632; 327045; 153135; 353769; 11819	Complete Genome				34183	ViralProj14641	ftp://ftp.ncbi.nlm.nih.gov/genomes/all/GCF/000/849/885/GCF_000849885.1_ViralProj14641
11830	Murine osteosarcoma virus	+ssRNA-RT	+	ss	RNA	RT	viral		vertebrates	animal	GCF_000847465.1	11830	Murine osteosarcoma virus	Gammaretrovirus	Retroviridae	Ortervirales	Revtraviricetes	Artverviricota	Pararnavirae	Riboviria	root; Viruses; Riboviria; Pararnavirae; Artverviricota; Revtraviricetes; Ortervirales; Retroviridae; Orthoretrovirinae; Gammaretrovirus; unclassified Gammaretrovirus; Murine osteosarcoma virus	1; 10239; 2559587; 2732397; 2732409; 2732514; 2169561; 11632; 327045; 153135; 353769; 11830	Complete Genome				35816	ViralProj14655	ftp://ftp.ncbi.nlm.nih.gov/genomes/all/GCF/000/847/465/GCF_000847465.1_ViralProj14655
11834	RD114 retrovirus	+ssRNA-RT	+	ss	RNA	RT	viral		human	animal	GCF_000873665.1	11834	RD114 retrovirus	Gammaretrovirus	Retroviridae	Ortervirales	Revtraviricetes	Artverviricota	Pararnavirae	Riboviria	root; Viruses; Riboviria; Pararnavirae; Artverviricota; Revtraviricetes; Ortervirales; Retroviridae; Orthoretrovirinae; Gammaretrovirus; unclassified Gammaretrovirus; RD114 retrovirus	1; 10239; 2559587; 2732397; 2732409; 2732514; 2169561; 11632; 327045; 153135; 353769; 11834	Complete Genome				39360	ViralProj20979	ftp://ftp.ncbi.nlm.nih.gov/genomes/all/GCF/000/873/665/GCF_000873665.1_ViralProj20979
11840	Gibbon ape leukemia virus	+ssRNA-RT	+	ss	RNA	RT	viral		human; vertebrates	animal	GCF_000849965.2	11840	Gibbon ape leukemia virus	Gammaretrovirus	Retroviridae	Ortervirales	Revtraviricetes	Artverviricota	Pararnavirae	Riboviria	root; Viruses; Riboviria; Pararnavirae; Artverviricota; Revtraviricetes; Ortervirales; Retroviridae; Orthoretrovirinae; Gammaretrovirus; Gibbon ape leukemia virus	1; 10239; 2559587; 2732397; 2732409; 2732514; 2169561; 11632; 327045; 153135; 11840	Complete Genome	ICTV species exemplar			34183	ViralProj14657	ftp://ftp.ncbi.nlm.nih.gov/genomes/all/GCF/000/849/965/GCF_000849965.2_ViralProj14657
11855	Mason-Pfizer monkey virus	+ssRNA-RT	+	ss	RNA	RT	viral		vertebrates	animal	GCF_000848405.1	11855	Mason-Pfizer monkey virus	Betaretrovirus	Retroviridae	Ortervirales	Revtraviricetes	Artverviricota	Pararnavirae	Riboviria	root; Viruses; Riboviria; Pararnavirae; Artverviricota; Revtraviricetes; Ortervirales; Retroviridae; Orthoretrovirinae; Betaretrovirus; Mason-Pfizer monkey virus	1; 10239; 2559587; 2732397; 2732409; 2732514; 2169561; 11632; 327045; 140052; 11855	Complete Genome	ICTV species exemplar			35816	ViralProj14683	ftp://ftp.ncbi.nlm.nih.gov/genomes/all/GCF/000/848/405/GCF_000848405.1_ViralProj14683
11856	Squirrel monkey retrovirus	+ssRNA-RT	+	ss	RNA	RT	viral		vertebrates	animal	GCF_000851925.1	11856	Squirrel monkey retrovirus	Betaretrovirus	Retroviridae	Ortervirales	Revtraviricetes	Artverviricota	Pararnavirae	Riboviria	root; Viruses; Riboviria; Pararnavirae; Artverviricota; Revtraviricetes; Ortervirales; Retroviridae; Orthoretrovirinae; Betaretrovirus; Squirrel monkey retrovirus	1; 10239; 2559587; 2732397; 2732409; 2732514; 2169561; 11632; 327045; 140052; 11856	Complete Genome	ICTV species exemplar			34183	ViralProj14914	ftp://ftp.ncbi.nlm.nih.gov/genomes/all/GCF/000/851/925/GCF_000851925.1_ViralProj14914
11864	Avian leukosis virus	+ssRNA-RT	+	ss	RNA	RT	viral		vertebrates	animal	GCF_000849845.1	363745	Avian leukosis virus	Alpharetrovirus	Retroviridae	Ortervirales	Revtraviricetes	Artverviricota	Pararnavirae	Riboviria	root; Viruses; Riboviria; Pararnavirae; Artverviricota; Revtraviricetes; Ortervirales; Retroviridae; Orthoretrovirinae; Alpharetrovirus; Avian leukosis virus	1; 10239; 2559587; 2732397; 2732409; 2732514; 2169561; 11632; 327045; 153057; 11864	Complete Genome	ICTV species exemplar			34087	ViralProj14633	ftp://ftp.ncbi.nlm.nih.gov/genomes/all/GCF/000/849/845/GCF_000849845.1_ViralProj14633
11867	Avian myelocytomatosis virus	+ssRNA-RT	+	ss	RNA	RT	viral		vertebrates	animal	GCF_000853485.1	11867	Avian myelocytomatosis virus	Alpharetrovirus	Retroviridae	Ortervirales	Revtraviricetes	Artverviricota	Pararnavirae	Riboviria	root; Viruses; Riboviria; Pararnavirae; Artverviricota; Revtraviricetes; Ortervirales; Retroviridae; Orthoretrovirinae; Alpharetrovirus; unclassified Alpharetrovirus; Avian myelocytomatosis virus	1; 10239; 2559587; 2732397; 2732409; 2732514; 2169561; 11632; 327045; 153057; 353825; 11867	Complete Genome	ICTV species exemplar			35816	ViralProj14909	ftp://ftp.ncbi.nlm.nih.gov/genomes/all/GCF/000/853/485/GCF_000853485.1_ViralProj14909
11878	Avian sarcoma virus CT10	+ssRNA-RT	+	ss	RNA	RT	viral		vertebrates	animal	GCF_002987745.1	11878	Avian sarcoma virus CT10	Alpharetrovirus	Retroviridae	Ortervirales	Revtraviricetes	Artverviricota	Pararnavirae	Riboviria	root; Viruses; Riboviria; Pararnavirae; Artverviricota; Revtraviricetes; Ortervirales; Retroviridae; Orthoretrovirinae; Alpharetrovirus; Avian sarcoma virus CT10	1; 10239; 2559587; 2732397; 2732409; 2732514; 2169561; 11632; 327045; 153057; 11878	Complete Genome	ICTV species exemplar			43336	ASM298774v1	ftp://ftp.ncbi.nlm.nih.gov/genomes/all/GCF/002/987/745/GCF_002987745.1_ASM298774v1
11884	Y73 sarcoma virus	+ssRNA-RT	+	ss	RNA	RT	viral		vertebrates	animal	GCF_000868085.1	11884	Y73 sarcoma virus	Alpharetrovirus	Retroviridae	Ortervirales	Revtraviricetes	Artverviricota	Pararnavirae	Riboviria	root; Viruses; Riboviria; Pararnavirae; Artverviricota; Revtraviricetes; Ortervirales; Retroviridae; Orthoretrovirinae; Alpharetrovirus; Y73 sarcoma virus	1; 10239; 2559587; 2732397; 2732409; 2732514; 2169561; 11632; 327045; 153057; 11884	Complete Genome	ICTV species exemplar			38875	ViralProj16745	ftp://ftp.ncbi.nlm.nih.gov/genomes/all/GCF/000/868/085/GCF_000868085.1_ViralProj16745
11885	Fujinami sarcoma virus	+ssRNA-RT	+	ss	RNA	RT	viral		vertebrates	animal	GCF_000847725.1	11885	Fujinami sarcoma virus	Alpharetrovirus	Retroviridae	Ortervirales	Revtraviricetes	Artverviricota	Pararnavirae	Riboviria	root; Viruses; Riboviria; Pararnavirae; Artverviricota; Revtraviricetes; Ortervirales; Retroviridae; Orthoretrovirinae; Alpharetrovirus; Fujinami sarcoma virus	1; 10239; 2559587; 2732397; 2732409; 2732514; 2169561; 11632; 327045; 153057; 11885	Complete Genome	ICTV species exemplar			35816	ViralProj14708	ftp://ftp.ncbi.nlm.nih.gov/genomes/all/GCF/000/847/725/GCF_000847725.1_ViralProj14708
11886	Rous sarcoma virus	+ssRNA-RT	+	ss	RNA	RT	viral		vertebrates	animal	GCF_000855425.1	11886	Rous sarcoma virus	Alpharetrovirus	Retroviridae	Ortervirales	Revtraviricetes	Artverviricota	Pararnavirae	Riboviria	root; Viruses; Riboviria; Pararnavirae; Artverviricota; Revtraviricetes; Ortervirales; Retroviridae; Orthoretrovirinae; Alpharetrovirus; Rous sarcoma virus	1; 10239; 2559587; 2732397; 2732409; 2732514; 2169561; 11632; 327045; 153057; 11886	Complete Genome	ICTV species exemplar			35816	ViralProj14978	ftp://ftp.ncbi.nlm.nih.gov/genomes/all/GCF/000/855/425/GCF_000855425.1_ViralProj14978
11901	Bovine leukemia virus	+ssRNA-RT	+	ss	RNA	RT	viral		human; vertebrates	animal	GCF_000853665.1	11901	Bovine leukemia virus	Deltaretrovirus	Retroviridae	Ortervirales	Revtraviricetes	Artverviricota	Pararnavirae	Riboviria	root; Viruses; Riboviria; Pararnavirae; Artverviricota; Revtraviricetes; Ortervirales; Retroviridae; Orthoretrovirinae; Deltaretrovirus; Bovine leukemia virus	1; 10239; 2559587; 2732397; 2732409; 2732514; 2169561; 11632; 327045; 153136; 11901	Complete Genome	ICTV species exemplar			35816	ViralProj14916	ftp://ftp.ncbi.nlm.nih.gov/genomes/all/GCF/000/853/665/GCF_000853665.1_ViralProj14916
11958	Avian carcinoma virus	+ssRNA-RT	+	ss	RNA	RT	viral		vertebrates	animal	GCF_000849005.1	11958	Avian carcinoma virus	Alpharetrovirus	Retroviridae	Ortervirales	Revtraviricetes	Artverviricota	Pararnavirae	Riboviria	root; Viruses; Riboviria; Pararnavirae; Artverviricota; Revtraviricetes; Ortervirales; Retroviridae; Orthoretrovirinae; Alpharetrovirus; unclassified Alpharetrovirus; Avian carcinoma virus	1; 10239; 2559587; 2732397; 2732409; 2732514; 2169561; 11632; 327045; 153057; 353825; 11958	Complete Genome	ICTV species exemplar			34086	ViralProj14632	ftp://ftp.ncbi.nlm.nih.gov/genomes/all/GCF/000/849/005/GCF_000849005.1_ViralProj14632
11970	Woolly monkey sarcoma virus	+ssRNA-RT	+	ss	RNA	RT	viral		vertebrates	animal	GCF_000870685.2	11970	Woolly monkey sarcoma virus	Gammaretrovirus	Retroviridae	Ortervirales	Revtraviricetes	Artverviricota	Pararnavirae	Riboviria	root; Viruses; Riboviria; Pararnavirae; Artverviricota; Revtraviricetes; Ortervirales; Retroviridae; Orthoretrovirinae; Gammaretrovirus; Woolly monkey sarcoma virus	1; 10239; 2559587; 2732397; 2732409; 2732514; 2169561; 11632; 327045; 153135; 11970	Complete Genome	ICTV species exemplar			39204	ViralProj19547	ftp://ftp.ncbi.nlm.nih.gov/genomes/all/GCF/000/870/685/GCF_000870685.2_ViralProj19547
11976	Rabbit hemorrhagic disease virus	+ssRNA	+	ss	RNA		viral		vertebrates	animal	GCF_000861285.1	11976	Rabbit hemorrhagic disease virus	Lagovirus	Caliciviridae	Picornavirales	Pisoniviricetes	Pisuviricota	Orthornavirae	Riboviria	root; Viruses; Riboviria; Orthornavirae; Pisuviricota; Pisoniviricetes; Picornavirales; Caliciviridae; Lagovirus; Rabbit hemorrhagic disease virus	1; 10239; 2559587; 2732396; 2732408; 2732506; 464095; 11974; 95339; 11976	Complete Genome	ICTV species exemplar			34184	ViralProj15313	ftp://ftp.ncbi.nlm.nih.gov/genomes/all/GCF/000/861/285/GCF_000861285.1_ViralProj15313
11978	Feline calicivirus	+ssRNA	+	ss	RNA		viral		vertebrates	animal	GCF_000853345.1	11978	Feline calicivirus	Vesivirus	Caliciviridae	Picornavirales	Pisoniviricetes	Pisuviricota	Orthornavirae	Riboviria	root; Viruses; Riboviria; Orthornavirae; Pisuviricota; Pisoniviricetes; Picornavirales; Caliciviridae; Vesivirus; Feline calicivirus	1; 10239; 2559587; 2732396; 2732408; 2732506; 464095; 11974; 95337; 11978	Complete Genome				34183	ViralProj14877	ftp://ftp.ncbi.nlm.nih.gov/genomes/all/GCF/000/853/345/GCF_000853345.1_ViralProj14877
11983	Norwalk virus	+ssRNA	+	ss	RNA		viral		human; vertebrates	animal	GCF_000864005.1	122928	Norovirus GI	Norovirus	Caliciviridae	Picornavirales	Pisoniviricetes	Pisuviricota	Orthornavirae	Riboviria	root; Viruses; Riboviria; Orthornavirae; Pisuviricota; Pisoniviricetes; Picornavirales; Caliciviridae; Norovirus; Norwalk virus	1; 10239; 2559587; 2732396; 2732408; 2732506; 464095; 11974; 142786; 11983	Complete Genome	ICTV species exemplar	reference genome		34183	ViralProj15520	ftp://ftp.ncbi.nlm.nih.gov/genomes/all/GCF/000/864/005/GCF_000864005.1_ViralProj15520
11986	Carnation mottle virus	+ssRNA	+	ss	RNA		viral		land plants	plant	GCF_000854705.1	11986	Carnation mottle virus	Alphacarmovirus	Tombusviridae	Tolivirales	Tolucaviricetes	Kitrinoviricota	Orthornavirae	Riboviria	root; Viruses; Riboviria; Orthornavirae; Kitrinoviricota; Tolucaviricetes; Tolivirales; Tombusviridae; Procedovirinae; Alphacarmovirus; Carnation mottle virus	1; 10239; 2559587; 2732396; 2732406; 2732463; 2732548; 39738; 2560077; 1911599; 11986	Complete Genome	ICTV species exemplar			36501	ViralProj14993	ftp://ftp.ncbi.nlm.nih.gov/genomes/all/GCF/000/854/705/GCF_000854705.1_ViralProj14993
11987	Melon necrotic spot virus	+ssRNA	+	ss	RNA		viral		land plants	plant	GCF_000865645.1	11987	Melon necrotic spot virus	Gammacarmovirus	Tombusviridae	Tolivirales	Tolucaviricetes	Kitrinoviricota	Orthornavirae	Riboviria	root; Viruses; Riboviria; Orthornavirae; Kitrinoviricota; Tolucaviricetes; Tolivirales; Tombusviridae; Procedovirinae; Gammacarmovirus; Melon necrotic spot virus	1; 10239; 2559587; 2732396; 2732406; 2732463; 2732548; 39738; 2560077; 1911601; 11987	Complete Genome	ICTV species exemplar			34183	ViralProj15502	ftp://ftp.ncbi.nlm.nih.gov/genomes/all/GCF/000/865/645/GCF_000865645.1_ViralProj15502
11988	Turnip crinkle virus	+ssRNA	+	ss	RNA		viral		fungi; land plants	fungus; plant	GCF_000853045.1	11988	Turnip crinkle virus	Betacarmovirus	Tombusviridae	Tolivirales	Tolucaviricetes	Kitrinoviricota	Orthornavirae	Riboviria	root; Viruses; Riboviria; Orthornavirae; Kitrinoviricota; Tolucaviricetes; Tolivirales; Tombusviridae; Procedovirinae; Betacarmovirus; Turnip crinkle virus	1; 10239; 2559587; 2732396; 2732406; 2732463; 2732548; 39738; 2560077; 1911600; 11988	Complete Genome	ICTV species exemplar			34184	ViralProj14811	ftp://ftp.ncbi.nlm.nih.gov/genomes/all/GCF/000/853/045/GCF_000853045.1_ViralProj14811
12023	Pseudomonas phage PP7	+ssRNA	+	ss	RNA		viral		bacteria	prokaryote	GCF_000855925.1	12023	Pseudomonas phage PP7		Leviviridae	Levivirales	Allassoviricetes	Lenarviricota	Orthornavirae	Riboviria	root; Viruses; Riboviria; Orthornavirae; Lenarviricota; Allassoviricetes; Levivirales; Leviviridae; unclassified Leviviridae; Pseudomonas phage PP7	1; 10239; 2559587; 2732396; 2732407; 2732497; 2732501; 11989; 39683; 12023	Complete Genome				34543	ViralProj15076	ftp://ftp.ncbi.nlm.nih.gov/genomes/all/GCF/000/855/925/GCF_000855925.1_ViralProj15076
12024	Pseudomonas phage PRR1	+ssRNA	+	ss	RNA		viral		bacteria	prokaryote	GCF_000868365.1	12024	Pseudomonas phage PRR1	Levivirus	Leviviridae	Levivirales	Allassoviricetes	Lenarviricota	Orthornavirae	Riboviria	root; Viruses; Riboviria; Orthornavirae; Lenarviricota; Allassoviricetes; Levivirales; Leviviridae; Levivirus; unclassified Levivirus; Pseudomonas phage PRR1	1; 10239; 2559587; 2732396; 2732407; 2732497; 2732501; 11989; 11990; 39802; 12024	Complete Genome				38953	ViralProj17481	ftp://ftp.ncbi.nlm.nih.gov/genomes/all/GCF/000/868/365/GCF_000868365.1_ViralProj17481
12041	Bean leafroll virus	+ssRNA	+	ss	RNA		viral		land plants	plant	GCF_000850345.1	12041	Bean leafroll virus	Luteovirus	Luteoviridae	Tolivirales	Tolucaviricetes	Kitrinoviricota	Orthornavirae	Riboviria	root; Viruses; Riboviria; Orthornavirae; Kitrinoviricota; Tolucaviricetes; Tolivirales; Luteoviridae; Luteovirus; Bean leafroll virus	1; 10239; 2559587; 2732396; 2732406; 2732463; 2732548; 119163; 12036; 12041	Complete Genome	ICTV species exemplar			37277	ViralProj14734	ftp://ftp.ncbi.nlm.nih.gov/genomes/all/GCF/000/850/345/GCF_000850345.1_ViralProj14734
12042	Beet western yellows virus	+ssRNA	+	ss	RNA		viral		land plants	plant	GCF_000852565.1	12042	Beet western yellows virus	Polerovirus	Luteoviridae	Tolivirales	Tolucaviricetes	Kitrinoviricota	Orthornavirae	Riboviria	root; Viruses; Riboviria; Orthornavirae; Kitrinoviricota; Tolucaviricetes; Tolivirales; Luteoviridae; Polerovirus; Beet western yellows virus	1; 10239; 2559587; 2732396; 2732406; 2732463; 2732548; 119163; 119164; 12042	Complete Genome	ICTV species exemplar			37741	ViralProj14885	ftp://ftp.ncbi.nlm.nih.gov/genomes/all/GCF/000/852/565/GCF_000852565.1_ViralProj14885
12045	Potato leafroll virus	+ssRNA	+	ss	RNA		viral		land plants	plant	GCF_000856725.1	12045	Potato leafroll virus	Polerovirus	Luteoviridae	Tolivirales	Tolucaviricetes	Kitrinoviricota	Orthornavirae	Riboviria	root; Viruses; Riboviria; Orthornavirae; Kitrinoviricota; Tolucaviricetes; Tolivirales; Luteoviridae; Polerovirus; Potato leafroll virus	1; 10239; 2559587; 2732396; 2732406; 2732463; 2732548; 119163; 119164; 12045	Complete Genome	ICTV species exemplar			33749	ViralProj15068	ftp://ftp.ncbi.nlm.nih.gov/genomes/all/GCF/000/856/725/GCF_000856725.1_ViralProj15068
12049	Soybean dwarf virus	+ssRNA	+	ss	RNA		viral		land plants	plant	GCF_000848565.1	12049	Soybean dwarf virus	Luteovirus	Luteoviridae	Tolivirales	Tolucaviricetes	Kitrinoviricota	Orthornavirae	Riboviria	root; Viruses; Riboviria; Orthornavirae; Kitrinoviricota; Tolucaviricetes; Tolivirales; Luteoviridae; Luteovirus; Soybean dwarf virus	1; 10239; 2559587; 2732396; 2732406; 2732463; 2732548; 119163; 12036; 12049	Complete Genome	ICTV species exemplar			37114	ViralProj14715	ftp://ftp.ncbi.nlm.nih.gov/genomes/all/GCF/000/848/565/GCF_000848565.1_ViralProj14715
12055	Tobacco necrosis virus A	+ssRNA	+	ss	RNA		viral		land plants	plant	GCF_000857065.1	12055	Tobacco necrosis virus A	Alphanecrovirus	Tombusviridae	Tolivirales	Tolucaviricetes	Kitrinoviricota	Orthornavirae	Riboviria	root; Viruses; Riboviria; Orthornavirae; Kitrinoviricota; Tolucaviricetes; Tolivirales; Tombusviridae; Procedovirinae; Alphanecrovirus; Tobacco necrosis virus A	1; 10239; 2559587; 2732396; 2732406; 2732463; 2732548; 39738; 2560077; 1299309; 12055	Complete Genome	ICTV species exemplar			34176	ViralProj15146	ftp://ftp.ncbi.nlm.nih.gov/genomes/all/GCF/000/857/065/GCF_000857065.1_ViralProj15146
12056	Tobacco necrosis virus D	+ssRNA	+	ss	RNA		viral		land plants	plant	GCF_000848725.1	12056	Tobacco necrosis virus D	Betanecrovirus	Tombusviridae	Tolivirales	Tolucaviricetes	Kitrinoviricota	Orthornavirae	Riboviria	root; Viruses; Riboviria; Orthornavirae; Kitrinoviricota; Tolucaviricetes; Tolivirales; Tombusviridae; Procedovirinae; Betanecrovirus; Tobacco necrosis virus D	1; 10239; 2559587; 2732396; 2732406; 2732463; 2732548; 39738; 2560077; 1299311; 12056	Complete Genome	ICTV species exemplar			35613	ViralProj14747	ftp://ftp.ncbi.nlm.nih.gov/genomes/all/GCF/000/848/725/GCF_000848725.1_ViralProj14747
12064	Enterovirus E	+ssRNA	+	ss	RNA		viral		vertebrates	animal	GCF_000863205.1	12064	Enterovirus E	Enterovirus	Picornaviridae	Picornavirales	Pisoniviricetes	Pisuviricota	Orthornavirae	Riboviria	root; Viruses; Riboviria; Orthornavirae; Pisuviricota; Pisoniviricetes; Picornavirales; Picornaviridae; Enterovirus; Enterovirus E	1; 10239; 2559587; 2732396; 2732408; 2732506; 464095; 12058; 12059; 12064	Complete Genome	ICTV species exemplar			34088	ViralProj15351	ftp://ftp.ncbi.nlm.nih.gov/genomes/all/GCF/000/863/205/GCF_000863205.1_ViralProj15351
12092	Hepatovirus A	+ssRNA	+	ss	RNA		viral		human; vertebrates	animal	GCF_000860505.1	12092	Hepatovirus A	Hepatovirus	Picornaviridae	Picornavirales	Pisoniviricetes	Pisuviricota	Orthornavirae	Riboviria	root; Viruses; Riboviria; Orthornavirae; Pisuviricota; Pisoniviricetes; Picornavirales; Picornaviridae; Hepatovirus; Hepatovirus A	1; 10239; 2559587; 2732396; 2732408; 2732506; 464095; 12058; 12091; 12092	Complete Genome	ICTV species exemplar			34183	ViralProj15308	ftp://ftp.ncbi.nlm.nih.gov/genomes/all/GCF/000/860/505/GCF_000860505.1_ViralProj15308
12110	Foot-and-mouth disease virus	+ssRNA	+	ss	RNA		viral		vertebrates	animal	GCF_002816555.1	12118	Foot-and-mouth disease virus - type O	Aphthovirus	Picornaviridae	Picornavirales	Pisoniviricetes	Pisuviricota	Orthornavirae	Riboviria	root; Viruses; Riboviria; Orthornavirae; Pisuviricota; Pisoniviricetes; Picornavirales; Picornaviridae; Aphthovirus; Foot-and-mouth disease virus	1; 10239; 2559587; 2732396; 2732408; 2732506; 464095; 12058; 12109; 12110	Complete Genome	ICTV species exemplar			43336	ASM281655v1	ftp://ftp.ncbi.nlm.nih.gov/genomes/all/GCF/002/816/555/GCF_002816555.1_ASM281655v1
12136	Cricket paralysis virus	+ssRNA	+	ss	RNA		viral		invertebrates	animal	GCF_000853145.1	12136	Cricket paralysis virus	Cripavirus	Dicistroviridae	Picornavirales	Pisoniviricetes	Pisuviricota	Orthornavirae	Riboviria	root; Viruses; Riboviria; Orthornavirae; Pisuviricota; Pisoniviricetes; Picornavirales; Dicistroviridae; Cripavirus; Cricket paralysis virus	1; 10239; 2559587; 2732396; 2732408; 2732506; 464095; 232795; 144051; 12136	Complete Genome	ICTV species exemplar			36709	ViralProj14832	ftp://ftp.ncbi.nlm.nih.gov/genomes/all/GCF/000/853/145/GCF_000853145.1_ViralProj14832
12138	Maize chlorotic mottle virus	+ssRNA	+	ss	RNA		viral		land plants	plant	GCF_000856925.1	12138	Maize chlorotic mottle virus	Machlomovirus	Tombusviridae	Tolivirales	Tolucaviricetes	Kitrinoviricota	Orthornavirae	Riboviria	root; Viruses; Riboviria; Orthornavirae; Kitrinoviricota; Tolucaviricetes; Tolivirales; Tombusviridae; Procedovirinae; Machlomovirus; Maize chlorotic mottle virus	1; 10239; 2559587; 2732396; 2732406; 2732463; 2732548; 39738; 2560077; 39739; 12138	Complete Genome	ICTV species exemplar			32695	ViralProj15117	ftp://ftp.ncbi.nlm.nih.gov/genomes/all/GCF/000/856/925/GCF_000856925.1_ViralProj15117
12139	Southern bean mosaic virus	+ssRNA	+	ss	RNA		viral		land plants	plant	GCF_000860745.1	12139	Southern bean mosaic virus	Sobemovirus	Solemoviridae	Sobelivirales	Pisoniviricetes	Pisuviricota	Orthornavirae	Riboviria	root; Viruses; Riboviria; Orthornavirae; Pisuviricota; Pisoniviricetes; Sobelivirales; Solemoviridae; Sobemovirus; Southern bean mosaic virus	1; 10239; 2559587; 2732396; 2732408; 2732506; 2732553; 2169577; 12137; 12139	Complete Genome				35924	ViralProj15356	ftp://ftp.ncbi.nlm.nih.gov/genomes/all/GCF/000/860/745/GCF_000860745.1_ViralProj15356
12142	Artichoke mottled crinkle virus	+ssRNA	+	ss	RNA		viral		land plants	plant	GCF_000864965.1	12142	Artichoke mottled crinkle virus	Tombusvirus	Tombusviridae	Tolivirales	Tolucaviricetes	Kitrinoviricota	Orthornavirae	Riboviria	root; Viruses; Riboviria; Orthornavirae; Kitrinoviricota; Tolucaviricetes; Tolivirales; Tombusviridae; Procedovirinae; Tombusvirus; Artichoke mottled crinkle virus	1; 10239; 2559587; 2732396; 2732406; 2732463; 2732548; 39738; 2560077; 12141; 12142	Complete Genome	ICTV species exemplar			33753	ViralProj15517	ftp://ftp.ncbi.nlm.nih.gov/genomes/all/GCF/000/864/965/GCF_000864965.1_ViralProj15517
12143	Cucumber necrosis virus	+ssRNA	+	ss	RNA		viral		land plants	plant	GCF_000848185.1	12143	Cucumber necrosis virus	Tombusvirus	Tombusviridae	Tolivirales	Tolucaviricetes	Kitrinoviricota	Orthornavirae	Riboviria	root; Viruses; Riboviria; Orthornavirae; Kitrinoviricota; Tolucaviricetes; Tolivirales; Tombusviridae; Procedovirinae; Tombusvirus; Cucumber necrosis virus	1; 10239; 2559587; 2732396; 2732406; 2732463; 2732548; 39738; 2560077; 12141; 12143	Complete Genome	ICTV species exemplar			34183	ViralProj14638	ftp://ftp.ncbi.nlm.nih.gov/genomes/all/GCF/000/848/185/GCF_000848185.1_ViralProj14638
12144	Cymbidium ringspot virus	+ssRNA	+	ss	RNA		viral		land plants	plant	GCF_000854345.1	12144	Cymbidium ringspot virus	Tombusvirus	Tombusviridae	Tolivirales	Tolucaviricetes	Kitrinoviricota	Orthornavirae	Riboviria	root; Viruses; Riboviria; Orthornavirae; Kitrinoviricota; Tolucaviricetes; Tolivirales; Tombusviridae; Procedovirinae; Tombusvirus; Cymbidium ringspot virus	1; 10239; 2559587; 2732396; 2732406; 2732463; 2732548; 39738; 2560077; 12141; 12144	Complete Genome	ICTV species exemplar			32835	ViralProj15066	ftp://ftp.ncbi.nlm.nih.gov/genomes/all/GCF/000/854/345/GCF_000854345.1_ViralProj15066
12145	Tomato bushy stunt virus	+ssRNA	+	ss	RNA		viral		land plants	plant	GCF_000858805.1	12145	Tomato bushy stunt virus	Tombusvirus	Tombusviridae	Tolivirales	Tolucaviricetes	Kitrinoviricota	Orthornavirae	Riboviria	root; Viruses; Riboviria; Orthornavirae; Kitrinoviricota; Tolucaviricetes; Tolivirales; Tombusviridae; Procedovirinae; Tombusvirus; Tomato bushy stunt virus	1; 10239; 2559587; 2732396; 2732406; 2732463; 2732548; 39738; 2560077; 12141; 12145	Complete Genome	ICTV species exemplar			34184	ViralProj15147	ftp://ftp.ncbi.nlm.nih.gov/genomes/all/GCF/000/858/805/GCF_000858805.1_ViralProj15147
12151	Eggplant mosaic virus	+ssRNA	+	ss	RNA		viral		land plants	plant	GCF_000847385.1	12151	Eggplant mosaic virus	Tymovirus	Tymoviridae	Tymovirales	Alsuviricetes	Kitrinoviricota	Orthornavirae	Riboviria	root; Viruses; Riboviria; Orthornavirae; Kitrinoviricota; Alsuviricetes; Tymovirales; Tymoviridae; Tymovirus; Eggplant mosaic virus	1; 10239; 2559587; 2732396; 2732406; 2732461; 675063; 249184; 12148; 12151	Complete Genome	ICTV species exemplar			34183	ViralProj14639	ftp://ftp.ncbi.nlm.nih.gov/genomes/all/GCF/000/847/385/GCF_000847385.1_ViralProj14639
12152	Erysimum latent virus	+ssRNA	+	ss	RNA		viral		land plants	plant	GCF_000847445.1	12152	Erysimum latent virus	Tymovirus	Tymoviridae	Tymovirales	Alsuviricetes	Kitrinoviricota	Orthornavirae	Riboviria	root; Viruses; Riboviria; Orthornavirae; Kitrinoviricota; Alsuviricetes; Tymovirales; Tymoviridae; Tymovirus; Erysimum latent virus	1; 10239; 2559587; 2732396; 2732406; 2732461; 675063; 249184; 12148; 12152	Complete Genome	ICTV species exemplar			36118	ViralProj14651	ftp://ftp.ncbi.nlm.nih.gov/genomes/all/GCF/000/847/445/GCF_000847445.1_ViralProj14651
12153	Ononis yellow mosaic virus	+ssRNA	+	ss	RNA		viral		land plants	plant	GCF_000850025.1	12153	Ononis yellow mosaic virus	Tymovirus	Tymoviridae	Tymovirales	Alsuviricetes	Kitrinoviricota	Orthornavirae	Riboviria	root; Viruses; Riboviria; Orthornavirae; Kitrinoviricota; Alsuviricetes; Tymovirales; Tymoviridae; Tymovirus; Ononis yellow mosaic virus	1; 10239; 2559587; 2732396; 2732406; 2732461; 675063; 249184; 12148; 12153	Complete Genome	ICTV species exemplar			34183	ViralProj14669	ftp://ftp.ncbi.nlm.nih.gov/genomes/all/GCF/000/850/025/GCF_000850025.1_ViralProj14669
12154	Turnip yellow mosaic virus	+ssRNA	+	ss	RNA		viral		land plants	plant	GCF_000862065.1	12154	Turnip yellow mosaic virus	Tymovirus	Tymoviridae	Tymovirales	Alsuviricetes	Kitrinoviricota	Orthornavirae	Riboviria	root; Viruses; Riboviria; Orthornavirae; Kitrinoviricota; Alsuviricetes; Tymovirales; Tymoviridae; Tymovirus; Turnip yellow mosaic virus	1; 10239; 2559587; 2732396; 2732406; 2732461; 675063; 249184; 12148; 12154	Complete Genome	ICTV species exemplar			32469	ViralProj15293	ftp://ftp.ncbi.nlm.nih.gov/genomes/all/GCF/000/862/065/GCF_000862065.1_ViralProj15293
12158	Kennedya yellow mosaic virus	+ssRNA	+	ss	RNA		viral		land plants	plant	GCF_000849065.1	12158	Kennedya yellow mosaic virus	Tymovirus	Tymoviridae	Tymovirales	Alsuviricetes	Kitrinoviricota	Orthornavirae	Riboviria	root; Viruses; Riboviria; Orthornavirae; Kitrinoviricota; Alsuviricetes; Tymovirales; Tymoviridae; Tymovirus; Kennedya yellow mosaic virus	1; 10239; 2559587; 2732396; 2732406; 2732461; 675063; 249184; 12148; 12158	Complete Genome	ICTV species exemplar			34088	ViralProj14644	ftp://ftp.ncbi.nlm.nih.gov/genomes/all/GCF/000/849/065/GCF_000849065.1_ViralProj14644
12161	Beet yellows virus	+ssRNA	+	ss	RNA		viral		land plants	plant	GCF_000860605.1	12161	Beet yellows virus	Closterovirus	Closteroviridae	Martellivirales	Alsuviricetes	Kitrinoviricota	Orthornavirae	Riboviria	root; Viruses; Riboviria; Orthornavirae; Kitrinoviricota; Alsuviricetes; Martellivirales; Closteroviridae; Closterovirus; Beet yellows virus	1; 10239; 2559587; 2732396; 2732406; 2732461; 2732544; 69973; 12160; 12161	Complete Genome	ICTV species exemplar			34158	ViralProj15328	ftp://ftp.ncbi.nlm.nih.gov/genomes/all/GCF/000/860/605/GCF_000860605.1_ViralProj15328
12162	Citrus tristeza virus	+ssRNA	+	ss	RNA		viral		land plants	plant	GCF_000862265.1	12162	Citrus tristeza virus	Closterovirus	Closteroviridae	Martellivirales	Alsuviricetes	Kitrinoviricota	Orthornavirae	Riboviria	root; Viruses; Riboviria; Orthornavirae; Kitrinoviricota; Alsuviricetes; Martellivirales; Closteroviridae; Closterovirus; Citrus tristeza virus	1; 10239; 2559587; 2732396; 2732406; 2732461; 2732544; 69973; 12160; 12162	Complete Genome	ICTV species exemplar			34835	ViralProj15334	ftp://ftp.ncbi.nlm.nih.gov/genomes/all/GCF/000/862/265/GCF_000862265.1_ViralProj15334
12165	Chrysanthemum virus B	+ssRNA	+	ss	RNA		viral		land plants	plant	GCF_000870605.1	12165	Chrysanthemum virus B	Carlavirus	Betaflexiviridae	Tymovirales	Alsuviricetes	Kitrinoviricota	Orthornavirae	Riboviria	root; Viruses; Riboviria; Orthornavirae; Kitrinoviricota; Alsuviricetes; Tymovirales; Betaflexiviridae; Quinvirinae; Carlavirus; Chrysanthemum virus B	1; 10239; 2559587; 2732396; 2732406; 2732461; 675063; 675068; 1914297; 12163; 12165	Complete Genome	ICTV species exemplar			39148	ViralProj18985	ftp://ftp.ncbi.nlm.nih.gov/genomes/all/GCF/000/870/605/GCF_000870605.1_ViralProj18985
12166	Poplar mosaic virus	+ssRNA	+	ss	RNA		viral		land plants	plant	GCF_000854985.1	12166	Poplar mosaic virus	Carlavirus	Betaflexiviridae	Tymovirales	Alsuviricetes	Kitrinoviricota	Orthornavirae	Riboviria	root; Viruses; Riboviria; Orthornavirae; Kitrinoviricota; Alsuviricetes; Tymovirales; Betaflexiviridae; Quinvirinae; Carlavirus; Poplar mosaic virus	1; 10239; 2559587; 2732396; 2732406; 2732461; 675063; 675068; 1914297; 12163; 12166	Complete Genome	ICTV species exemplar			38007	ViralProj15056	ftp://ftp.ncbi.nlm.nih.gov/genomes/all/GCF/000/854/985/GCF_000854985.1_ViralProj15056
12167	Potato virus M	+ssRNA	+	ss	RNA		viral		land plants	plant	GCF_000860585.1	12167	Potato virus M	Carlavirus	Betaflexiviridae	Tymovirales	Alsuviricetes	Kitrinoviricota	Orthornavirae	Riboviria	root; Viruses; Riboviria; Orthornavirae; Kitrinoviricota; Alsuviricetes; Tymovirales; Betaflexiviridae; Quinvirinae; Carlavirus; Potato virus M	1; 10239; 2559587; 2732396; 2732406; 2732461; 675063; 675068; 1914297; 12163; 12167	Complete Genome	ICTV species exemplar			34088	ViralProj15324	ftp://ftp.ncbi.nlm.nih.gov/genomes/all/GCF/000/860/585/GCF_000860585.1_ViralProj15324
12169	Potato virus S	+ssRNA	+	ss	RNA		viral		land plants	plant	GCF_000866605.1	12169	Potato virus S	Carlavirus	Betaflexiviridae	Tymovirales	Alsuviricetes	Kitrinoviricota	Orthornavirae	Riboviria	root; Viruses; Riboviria; Orthornavirae; Kitrinoviricota; Alsuviricetes; Tymovirales; Betaflexiviridae; Quinvirinae; Carlavirus; Potato virus S	1; 10239; 2559587; 2732396; 2732406; 2732461; 675063; 675068; 1914297; 12163; 12169	Complete Genome	ICTV species exemplar			38569	ViralProj15574	ftp://ftp.ncbi.nlm.nih.gov/genomes/all/GCF/000/866/605/GCF_000866605.1_ViralProj15574
12172	Shallot latent virus	+ssRNA	+	ss	RNA		viral		land plants	plant	GCF_000861065.1	12458	Garlic latent virus	Carlavirus	Betaflexiviridae	Tymovirales	Alsuviricetes	Kitrinoviricota	Orthornavirae	Riboviria	root; Viruses; Riboviria; Orthornavirae; Kitrinoviricota; Alsuviricetes; Tymovirales; Betaflexiviridae; Quinvirinae; Carlavirus; Shallot latent virus	1; 10239; 2559587; 2732396; 2732406; 2732461; 675063; 675068; 1914297; 12163; 12172	Complete Genome	ICTV species exemplar			37293	ViralProj15426	ftp://ftp.ncbi.nlm.nih.gov/genomes/all/GCF/000/861/065/GCF_000861065.1_ViralProj15426
12173	Lily symptomless virus	+ssRNA	+	ss	RNA		viral		land plants	plant	GCF_000854125.1	12173	Lily symptomless virus	Carlavirus	Betaflexiviridae	Tymovirales	Alsuviricetes	Kitrinoviricota	Orthornavirae	Riboviria	root; Viruses; Riboviria; Orthornavirae; Kitrinoviricota; Alsuviricetes; Tymovirales; Betaflexiviridae; Quinvirinae; Carlavirus; Lily symptomless virus	1; 10239; 2559587; 2732396; 2732406; 2732461; 675063; 675068; 1914297; 12163; 12173	Complete Genome	ICTV species exemplar			37909	ViralProj15015	ftp://ftp.ncbi.nlm.nih.gov/genomes/all/GCF/000/854/125/GCF_000854125.1_ViralProj15015
12175	Apple chlorotic leaf spot virus	+ssRNA	+	ss	RNA		viral		land plants	plant	GCF_000848285.1	12175	Apple chlorotic leaf spot virus	Trichovirus	Betaflexiviridae	Tymovirales	Alsuviricetes	Kitrinoviricota	Orthornavirae	Riboviria	root; Viruses; Riboviria; Orthornavirae; Kitrinoviricota; Alsuviricetes; Tymovirales; Betaflexiviridae; Trivirinae; Trichovirus; Apple chlorotic leaf spot virus	1; 10239; 2559587; 2732396; 2732406; 2732461; 675063; 675068; 1914298; 40276; 12175	Complete Genome	ICTV species exemplar			34087	ViralProj14658	ftp://ftp.ncbi.nlm.nih.gov/genomes/all/GCF/000/848/285/GCF_000848285.1_ViralProj14658
12177	Clover yellow mosaic virus	+ssRNA	+	ss	RNA		viral		land plants	plant	GCF_000849905.1	12177	Clover yellow mosaic virus	Potexvirus	Alphaflexiviridae	Tymovirales	Alsuviricetes	Kitrinoviricota	Orthornavirae	Riboviria	root; Viruses; Riboviria; Orthornavirae; Kitrinoviricota; Alsuviricetes; Tymovirales; Alphaflexiviridae; Potexvirus; Clover yellow mosaic virus	1; 10239; 2559587; 2732396; 2732406; 2732461; 675063; 675064; 12176; 12177	Complete Genome	ICTV species exemplar			34418	ViralProj14645	ftp://ftp.ncbi.nlm.nih.gov/genomes/all/GCF/000/849/905/GCF_000849905.1_ViralProj14645
12178	Cymbidium mosaic virus	+ssRNA	+	ss	RNA		viral		land plants	plant	GCF_000865585.1	12178	Cymbidium mosaic virus	Potexvirus	Alphaflexiviridae	Tymovirales	Alsuviricetes	Kitrinoviricota	Orthornavirae	Riboviria	root; Viruses; Riboviria; Orthornavirae; Kitrinoviricota; Alsuviricetes; Tymovirales; Alphaflexiviridae; Potexvirus; Cymbidium mosaic virus	1; 10239; 2559587; 2732396; 2732406; 2732461; 675063; 675064; 12176; 12178	Complete Genome	ICTV species exemplar			35569	ViralProj15490	ftp://ftp.ncbi.nlm.nih.gov/genomes/all/GCF/000/865/585/GCF_000865585.1_ViralProj15490
12179	Foxtail mosaic virus	+ssRNA	+	ss	RNA		viral		land plants	plant	GCF_000849045.1	12179	Foxtail mosaic virus	Potexvirus	Alphaflexiviridae	Tymovirales	Alsuviricetes	Kitrinoviricota	Orthornavirae	Riboviria	root; Viruses; Riboviria; Orthornavirae; Kitrinoviricota; Alsuviricetes; Tymovirales; Alphaflexiviridae; Potexvirus; Foxtail mosaic virus	1; 10239; 2559587; 2732396; 2732406; 2732461; 675063; 675064; 12176; 12179	Complete Genome	ICTV species exemplar			34183	ViralProj14640	ftp://ftp.ncbi.nlm.nih.gov/genomes/all/GCF/000/849/045/GCF_000849045.1_ViralProj14640
12180	Narcissus mosaic virus	+ssRNA	+	ss	RNA		viral		land plants	plant	GCF_000849125.1	12180	Narcissus mosaic virus	Potexvirus	Alphaflexiviridae	Tymovirales	Alsuviricetes	Kitrinoviricota	Orthornavirae	Riboviria	root; Viruses; Riboviria; Orthornavirae; Kitrinoviricota; Alsuviricetes; Tymovirales; Alphaflexiviridae; Potexvirus; Narcissus mosaic virus	1; 10239; 2559587; 2732396; 2732406; 2732461; 675063; 675064; 12176; 12180	Complete Genome	ICTV species exemplar			34088	ViralProj14660	ftp://ftp.ncbi.nlm.nih.gov/genomes/all/GCF/000/849/125/GCF_000849125.1_ViralProj14660
12181	Papaya mosaic virus	+ssRNA	+	ss	RNA		viral		land plants	plant	GCF_000847685.1	12181	Papaya mosaic virus	Potexvirus	Alphaflexiviridae	Tymovirales	Alsuviricetes	Kitrinoviricota	Orthornavirae	Riboviria	root; Viruses; Riboviria; Orthornavirae; Kitrinoviricota; Alsuviricetes; Tymovirales; Alphaflexiviridae; Potexvirus; Papaya mosaic virus	1; 10239; 2559587; 2732396; 2732406; 2732461; 675063; 675064; 12176; 12181	Complete Genome	ICTV species exemplar			34088	ViralProj14700	ftp://ftp.ncbi.nlm.nih.gov/genomes/all/GCF/000/847/685/GCF_000847685.1_ViralProj14700
12182	Potato aucuba mosaic virus	+ssRNA	+	ss	RNA		viral		land plants	plant	GCF_000852045.1	12182	Potato aucuba mosaic virus	Potexvirus	Alphaflexiviridae	Tymovirales	Alsuviricetes	Kitrinoviricota	Orthornavirae	Riboviria	root; Viruses; Riboviria; Orthornavirae; Kitrinoviricota; Alsuviricetes; Tymovirales; Alphaflexiviridae; Potexvirus; Potato aucuba mosaic virus	1; 10239; 2559587; 2732396; 2732406; 2732461; 675063; 675064; 12176; 12182	Complete Genome	ICTV species exemplar			34760	ViralProj14771	ftp://ftp.ncbi.nlm.nih.gov/genomes/all/GCF/000/852/045/GCF_000852045.1_ViralProj14771
12183	Potato virus X	+ssRNA	+	ss	RNA		viral		land plants	plant	GCF_000866465.1	12183	Potato virus X	Potexvirus	Alphaflexiviridae	Tymovirales	Alsuviricetes	Kitrinoviricota	Orthornavirae	Riboviria	root; Viruses; Riboviria; Orthornavirae; Kitrinoviricota; Alsuviricetes; Tymovirales; Alphaflexiviridae; Potexvirus; Potato virus X	1; 10239; 2559587; 2732396; 2732406; 2732461; 675063; 675064; 12176; 12183	Complete Genome	ICTV species exemplar			39784	ViralProj15503	ftp://ftp.ncbi.nlm.nih.gov/genomes/all/GCF/000/866/465/GCF_000866465.1_ViralProj15503
12187	Strawberry mild yellow edge virus	+ssRNA	+	ss	RNA		viral		land plants	plant	GCF_000855525.1	12187	Strawberry mild yellow edge virus	Potexvirus	Alphaflexiviridae	Tymovirales	Alsuviricetes	Kitrinoviricota	Orthornavirae	Riboviria	root; Viruses; Riboviria; Orthornavirae; Kitrinoviricota; Alsuviricetes; Tymovirales; Alphaflexiviridae; Potexvirus; Strawberry mild yellow edge virus	1; 10239; 2559587; 2732396; 2732406; 2732461; 675063; 675064; 12176; 12187	Complete Genome	ICTV species exemplar			34088	ViralProj14999	ftp://ftp.ncbi.nlm.nih.gov/genomes/all/GCF/000/855/525/GCF_000855525.1_ViralProj14999
12188	White clover mosaic virus	+ssRNA	+	ss	RNA		viral		land plants	plant	GCF_000855045.1	12188	White clover mosaic virus	Potexvirus	Alphaflexiviridae	Tymovirales	Alsuviricetes	Kitrinoviricota	Orthornavirae	Riboviria	root; Viruses; Riboviria; Orthornavirae; Kitrinoviricota; Alsuviricetes; Tymovirales; Alphaflexiviridae; Potexvirus; White clover mosaic virus	1; 10239; 2559587; 2732396; 2732406; 2732461; 675063; 675064; 12176; 12188	Complete Genome	ICTV species exemplar			32365	ViralProj15069	ftp://ftp.ncbi.nlm.nih.gov/genomes/all/GCF/000/855/045/GCF_000855045.1_ViralProj15069
12194	Lily virus X	+ssRNA	+	ss	RNA		viral		land plants	plant	GCF_000865605.1	12194	Lily virus X	Potexvirus	Alphaflexiviridae	Tymovirales	Alsuviricetes	Kitrinoviricota	Orthornavirae	Riboviria	root; Viruses; Riboviria; Orthornavirae; Kitrinoviricota; Alsuviricetes; Tymovirales; Alphaflexiviridae; Potexvirus; Lily virus X	1; 10239; 2559587; 2732396; 2732406; 2732461; 675063; 675064; 12176; 12194	Complete Genome	ICTV species exemplar			38552	ViralProj15494	ftp://ftp.ncbi.nlm.nih.gov/genomes/all/GCF/000/865/605/GCF_000865605.1_ViralProj15494
12196	Bean common mosaic virus	+ssRNA	+	ss	RNA		viral		land plants	plant	GCF_000857245.1	12196	Bean common mosaic virus	Potyvirus	Potyviridae	Patatavirales	Stelpaviricetes	Pisuviricota	Orthornavirae	Riboviria	root; Viruses; Riboviria; Orthornavirae; Pisuviricota; Stelpaviricetes; Patatavirales; Potyviridae; Potyvirus; Bean common mosaic virus	1; 10239; 2559587; 2732396; 2732408; 2732507; 2732550; 39729; 12195; 12196	Complete Genome	ICTV species exemplar			37293	ViralProj15183	ftp://ftp.ncbi.nlm.nih.gov/genomes/all/GCF/000/857/245/GCF_000857245.1_ViralProj15183
12197	Bean yellow mosaic virus	+ssRNA	+	ss	RNA		viral		land plants	plant	GCF_000863145.1	12197	Bean yellow mosaic virus	Potyvirus	Potyviridae	Patatavirales	Stelpaviricetes	Pisuviricota	Orthornavirae	Riboviria	root; Viruses; Riboviria; Orthornavirae; Pisuviricota; Stelpaviricetes; Patatavirales; Potyviridae; Potyvirus; Bean yellow mosaic virus	1; 10239; 2559587; 2732396; 2732408; 2732507; 2732550; 39729; 12195; 12197	Complete Genome	ICTV species exemplar			35132	ViralProj15339	ftp://ftp.ncbi.nlm.nih.gov/genomes/all/GCF/000/863/145/GCF_000863145.1_ViralProj15339
12198	Clover yellow vein virus	+ssRNA	+	ss	RNA		viral		land plants	plant	GCF_000861485.1	12198	Clover yellow vein virus	Potyvirus	Potyviridae	Patatavirales	Stelpaviricetes	Pisuviricota	Orthornavirae	Riboviria	root; Viruses; Riboviria; Orthornavirae; Pisuviricota; Stelpaviricetes; Patatavirales; Potyviridae; Potyvirus; Clover yellow vein virus	1; 10239; 2559587; 2732396; 2732408; 2732507; 2732550; 39729; 12195; 12198	Complete Genome	ICTV species exemplar			35868	ViralProj15353	ftp://ftp.ncbi.nlm.nih.gov/genomes/all/GCF/000/861/485/GCF_000861485.1_ViralProj15353
12199	Cowpea aphid-borne mosaic virus	+ssRNA	+	ss	RNA		viral		land plants	plant	GCF_000861665.1	12199	Cowpea aphid-borne mosaic virus	Potyvirus	Potyviridae	Patatavirales	Stelpaviricetes	Pisuviricota	Orthornavirae	Riboviria	root; Viruses; Riboviria; Orthornavirae; Pisuviricota; Stelpaviricetes; Patatavirales; Potyviridae; Potyvirus; Cowpea aphid-borne mosaic virus	1; 10239; 2559587; 2732396; 2732408; 2732507; 2732550; 39729; 12195; 12199	Complete Genome	ICTV species exemplar			37317	ViralProj15394	ftp://ftp.ncbi.nlm.nih.gov/genomes/all/GCF/000/861/665/GCF_000861665.1_ViralProj15394
12201	Gloriosa stripe mosaic virus	+ssRNA	+	ss	RNA		viral		land plants	plant	GCF_002828505.1	12201	Gloriosa stripe mosaic virus	Potyvirus	Potyviridae	Patatavirales	Stelpaviricetes	Pisuviricota	Orthornavirae	Riboviria	root; Viruses; Riboviria; Orthornavirae; Pisuviricota; Stelpaviricetes; Patatavirales; Potyviridae; Potyvirus; Gloriosa stripe mosaic virus	1; 10239; 2559587; 2732396; 2732408; 2732507; 2732550; 39729; 12195; 12201	Complete Genome	ICTV species exemplar			43336	ASM282850v1	ftp://ftp.ncbi.nlm.nih.gov/genomes/all/GCF/002/828/505/GCF_002828505.1_ASM282850v1
12202	Lettuce mosaic virus	+ssRNA	+	ss	RNA		viral		land plants	plant	GCF_000862305.1	12202	Lettuce mosaic virus	Potyvirus	Potyviridae	Patatavirales	Stelpaviricetes	Pisuviricota	Orthornavirae	Riboviria	root; Viruses; Riboviria; Orthornavirae; Pisuviricota; Stelpaviricetes; Patatavirales; Potyviridae; Potyvirus; Lettuce mosaic virus	1; 10239; 2559587; 2732396; 2732408; 2732507; 2732550; 39729; 12195; 12202	Complete Genome	ICTV species exemplar			35199	ViralProj15342	ftp://ftp.ncbi.nlm.nih.gov/genomes/all/GCF/000/862/305/GCF_000862305.1_ViralProj15342
12203	Maize dwarf mosaic virus	+ssRNA	+	ss	RNA		viral		land plants	plant	GCF_000863225.1	12203	Maize dwarf mosaic virus	Potyvirus	Potyviridae	Patatavirales	Stelpaviricetes	Pisuviricota	Orthornavirae	Riboviria	root; Viruses; Riboviria; Orthornavirae; Pisuviricota; Stelpaviricetes; Patatavirales; Potyviridae; Potyvirus; Maize dwarf mosaic virus	1; 10239; 2559587; 2732396; 2732408; 2732507; 2732550; 39729; 12195; 12203	Complete Genome	ICTV species exemplar			35921	ViralProj15355	ftp://ftp.ncbi.nlm.nih.gov/genomes/all/GCF/000/863/225/GCF_000863225.1_ViralProj15355
12204	Ornithogalum mosaic virus	+ssRNA	+	ss	RNA		viral		land plants	plant	GCF_000901615.1	12204	Ornithogalum mosaic virus	Potyvirus	Potyviridae	Patatavirales	Stelpaviricetes	Pisuviricota	Orthornavirae	Riboviria	root; Viruses; Riboviria; Orthornavirae; Pisuviricota; Stelpaviricetes; Patatavirales; Potyviridae; Potyvirus; Ornithogalum mosaic virus	1; 10239; 2559587; 2732396; 2732408; 2732507; 2732550; 39729; 12195; 12204	Complete Genome	ICTV species exemplar			41226	ViralProj179428	ftp://ftp.ncbi.nlm.nih.gov/genomes/all/GCF/000/901/615/GCF_000901615.1_ViralProj179428
12205	Papaya ringspot virus	+ssRNA	+	ss	RNA		viral		land plants	plant	GCF_000862045.1	12205	Papaya ringspot virus	Potyvirus	Potyviridae	Patatavirales	Stelpaviricetes	Pisuviricota	Orthornavirae	Riboviria	root; Viruses; Riboviria; Orthornavirae; Pisuviricota; Stelpaviricetes; Patatavirales; Potyviridae; Potyvirus; Papaya ringspot virus	1; 10239; 2559587; 2732396; 2732408; 2732507; 2732550; 39729; 12195; 12205	Complete Genome	ICTV species exemplar			33941	ViralProj15289	ftp://ftp.ncbi.nlm.nih.gov/genomes/all/GCF/000/862/045/GCF_000862045.1_ViralProj15289
12208	Pea seed-borne mosaic virus	+ssRNA	+	ss	RNA		viral		land plants	plant	GCF_000860445.1	12208	Pea seed-borne mosaic virus	Potyvirus	Potyviridae	Patatavirales	Stelpaviricetes	Pisuviricota	Orthornavirae	Riboviria	root; Viruses; Riboviria; Orthornavirae; Pisuviricota; Stelpaviricetes; Patatavirales; Potyviridae; Potyvirus; Pea seed-borne mosaic virus	1; 10239; 2559587; 2732396; 2732408; 2732507; 2732550; 39729; 12195; 12208	Complete Genome	ICTV species exemplar			34088	ViralProj15295	ftp://ftp.ncbi.nlm.nih.gov/genomes/all/GCF/000/860/445/GCF_000860445.1_ViralProj15295
12209	Pepper mottle virus	+ssRNA	+	ss	RNA		viral		land plants	plant	GCF_000860525.1	12209	Pepper mottle virus	Potyvirus	Potyviridae	Patatavirales	Stelpaviricetes	Pisuviricota	Orthornavirae	Riboviria	root; Viruses; Riboviria; Orthornavirae; Pisuviricota; Stelpaviricetes; Patatavirales; Potyviridae; Potyvirus; Pepper mottle virus	1; 10239; 2559587; 2732396; 2732408; 2732507; 2732550; 39729; 12195; 12209	Complete Genome	ICTV species exemplar			34183	ViralProj15312	ftp://ftp.ncbi.nlm.nih.gov/genomes/all/GCF/000/860/525/GCF_000860525.1_ViralProj15312
12210	Pepper severe mosaic virus	+ssRNA	+	ss	RNA		viral		land plants	plant	GCF_000868525.1	12210	Pepper severe mosaic virus	Potyvirus	Potyviridae	Patatavirales	Stelpaviricetes	Pisuviricota	Orthornavirae	Riboviria	root; Viruses; Riboviria; Orthornavirae; Pisuviricota; Stelpaviricetes; Patatavirales; Potyviridae; Potyvirus; Pepper severe mosaic virus	1; 10239; 2559587; 2732396; 2732408; 2732507; 2732550; 39729; 12195; 12210	Complete Genome	ICTV species exemplar			38988	ViralProj17809	ftp://ftp.ncbi.nlm.nih.gov/genomes/all/GCF/000/868/525/GCF_000868525.1_ViralProj17809
12211	Plum pox virus	+ssRNA	+	ss	RNA		viral		land plants	plant	GCF_000862085.1	12211	Plum pox virus	Potyvirus	Potyviridae	Patatavirales	Stelpaviricetes	Pisuviricota	Orthornavirae	Riboviria	root; Viruses; Riboviria; Orthornavirae; Pisuviricota; Stelpaviricetes; Patatavirales; Potyviridae; Potyvirus; Plum pox virus	1; 10239; 2559587; 2732396; 2732408; 2732507; 2732550; 39729; 12195; 12211	Complete Genome				34088	ViralProj15298	ftp://ftp.ncbi.nlm.nih.gov/genomes/all/GCF/000/862/085/GCF_000862085.1_ViralProj15298
12215	Potato virus A	+ssRNA	+	ss	RNA		viral		land plants	plant	GCF_000861585.1	12215	Potato virus A	Potyvirus	Potyviridae	Patatavirales	Stelpaviricetes	Pisuviricota	Orthornavirae	Riboviria	root; Viruses; Riboviria; Orthornavirae; Pisuviricota; Stelpaviricetes; Patatavirales; Potyviridae; Potyvirus; Potato virus A	1; 10239; 2559587; 2732396; 2732408; 2732507; 2732550; 39729; 12195; 12215	Complete Genome	ICTV species exemplar			36857	ViralProj15376	ftp://ftp.ncbi.nlm.nih.gov/genomes/all/GCF/000/861/585/GCF_000861585.1_ViralProj15376
12216	Potato virus Y	+ssRNA	+	ss	RNA		viral		land plants	plant	GCF_000862905.1	12216	Potato virus Y	Potyvirus	Potyviridae	Patatavirales	Stelpaviricetes	Pisuviricota	Orthornavirae	Riboviria	root; Viruses; Riboviria; Orthornavirae; Pisuviricota; Stelpaviricetes; Patatavirales; Potyviridae; Potyvirus; Potato virus Y	1; 10239; 2559587; 2732396; 2732408; 2732507; 2732550; 39729; 12195; 12216	Complete Genome				33094	ViralProj15290	ftp://ftp.ncbi.nlm.nih.gov/genomes/all/GCF/000/862/905/GCF_000862905.1_ViralProj15290
12222	Soybean mosaic virus	+ssRNA	+	ss	RNA		viral		land plants	plant	GCF_000862465.1	12222	Soybean mosaic virus	Potyvirus	Potyviridae	Patatavirales	Stelpaviricetes	Pisuviricota	Orthornavirae	Riboviria	root; Viruses; Riboviria; Orthornavirae; Pisuviricota; Stelpaviricetes; Patatavirales; Potyviridae; Potyvirus; Soybean mosaic virus	1; 10239; 2559587; 2732396; 2732408; 2732507; 2732550; 39729; 12195; 12222	Complete Genome	ICTV species exemplar			34088	ViralProj15377	ftp://ftp.ncbi.nlm.nih.gov/genomes/all/GCF/000/862/465/GCF_000862465.1_ViralProj15377
12224	Sugarcane mosaic virus	+ssRNA	+	ss	RNA		viral		land plants	plant	GCF_000854025.1	12224	Sugarcane mosaic virus	Potyvirus	Potyviridae	Patatavirales	Stelpaviricetes	Pisuviricota	Orthornavirae	Riboviria	root; Viruses; Riboviria; Orthornavirae; Pisuviricota; Stelpaviricetes; Patatavirales; Potyviridae; Potyvirus; Sugarcane mosaic virus	1; 10239; 2559587; 2732396; 2732408; 2732507; 2732550; 39729; 12195; 12224	Complete Genome	ICTV species exemplar			37293	ViralProj14994	ftp://ftp.ncbi.nlm.nih.gov/genomes/all/GCF/000/854/025/GCF_000854025.1_ViralProj14994
12227	Tobacco etch virus	+ssRNA	+	ss	RNA		viral		land plants	plant	GCF_000861345.1	12227	Tobacco etch virus	Potyvirus	Potyviridae	Patatavirales	Stelpaviricetes	Pisuviricota	Orthornavirae	Riboviria	root; Viruses; Riboviria; Orthornavirae; Pisuviricota; Stelpaviricetes; Patatavirales; Potyviridae; Potyvirus; Tobacco etch virus	1; 10239; 2559587; 2732396; 2732408; 2732507; 2732550; 39729; 12195; 12227	Complete Genome	ICTV species exemplar			34184	ViralProj15325	ftp://ftp.ncbi.nlm.nih.gov/genomes/all/GCF/000/861/345/GCF_000861345.1_ViralProj15325
12228	Tobacco vein mottling virus	+ssRNA	+	ss	RNA		viral		land plants	plant	GCF_000860705.1	12228	Tobacco vein mottling virus	Potyvirus	Potyviridae	Patatavirales	Stelpaviricetes	Pisuviricota	Orthornavirae	Riboviria	root; Viruses; Riboviria; Orthornavirae; Pisuviricota; Stelpaviricetes; Patatavirales; Potyviridae; Potyvirus; Tobacco vein mottling virus	1; 10239; 2559587; 2732396; 2732408; 2732507; 2732550; 39729; 12195; 12228	Complete Genome	ICTV species exemplar			31845	ViralProj15348	ftp://ftp.ncbi.nlm.nih.gov/genomes/all/GCF/000/860/705/GCF_000860705.1_ViralProj15348
12230	Turnip mosaic virus	+ssRNA	+	ss	RNA		viral		land plants	plant	GCF_000863465.1	12230	Turnip mosaic virus	Potyvirus	Potyviridae	Patatavirales	Stelpaviricetes	Pisuviricota	Orthornavirae	Riboviria	root; Viruses; Riboviria; Orthornavirae; Pisuviricota; Stelpaviricetes; Patatavirales; Potyviridae; Potyvirus; Turnip mosaic virus	1; 10239; 2559587; 2732396; 2732408; 2732507; 2732550; 39729; 12195; 12230	Complete Genome	ICTV species exemplar			36739	ViralProj15408	ftp://ftp.ncbi.nlm.nih.gov/genomes/all/GCF/000/863/465/GCF_000863465.1_ViralProj15408
12232	Zucchini yellow mosaic virus	+ssRNA	+	ss	RNA		viral		land plants	plant	GCF_000861645.1	12232	Zucchini yellow mosaic virus	Potyvirus	Potyviridae	Patatavirales	Stelpaviricetes	Pisuviricota	Orthornavirae	Riboviria	root; Viruses; Riboviria; Orthornavirae; Pisuviricota; Stelpaviricetes; Patatavirales; Potyviridae; Potyvirus; Zucchini yellow mosaic virus	1; 10239; 2559587; 2732396; 2732408; 2732507; 2732550; 39729; 12195; 12232	Complete Genome	ICTV species exemplar			36361	ViralProj15390	ftp://ftp.ncbi.nlm.nih.gov/genomes/all/GCF/000/861/645/GCF_000861645.1_ViralProj15390
12235	Cucumber green mottle mosaic virus	+ssRNA	+	ss	RNA		viral		land plants	plant	GCF_000849225.1	12235	Cucumber green mottle mosaic virus	Tobamovirus	Virgaviridae	Martellivirales	Alsuviricetes	Kitrinoviricota	Orthornavirae	Riboviria	root; Viruses; Riboviria; Orthornavirae; Kitrinoviricota; Alsuviricetes; Martellivirales; Virgaviridae; Tobamovirus; Cucumber green mottle mosaic virus	1; 10239; 2559587; 2732396; 2732406; 2732461; 2732544; 675071; 12234; 12235	Complete Genome	ICTV species exemplar			34088	ViralProj14681	ftp://ftp.ncbi.nlm.nih.gov/genomes/all/GCF/000/849/225/GCF_000849225.1_ViralProj14681
12238	Odontoglossum ringspot virus	+ssRNA	+	ss	RNA		viral		land plants	plant	GCF_000859905.1	12238	Odontoglossum ringspot virus	Tobamovirus	Virgaviridae	Martellivirales	Alsuviricetes	Kitrinoviricota	Orthornavirae	Riboviria	root; Viruses; Riboviria; Orthornavirae; Kitrinoviricota; Alsuviricetes; Martellivirales; Virgaviridae; Tobamovirus; Odontoglossum ringspot virus	1; 10239; 2559587; 2732396; 2732406; 2732461; 2732544; 675071; 12234; 12238	Complete Genome	ICTV species exemplar			34620	ViralProj15201	ftp://ftp.ncbi.nlm.nih.gov/genomes/all/GCF/000/859/905/GCF_000859905.1_ViralProj15201
12239	Pepper mild mottle virus	+ssRNA	+	ss	RNA		viral		land plants	plant	GCF_000859645.1	12239	Pepper mild mottle virus	Tobamovirus	Virgaviridae	Martellivirales	Alsuviricetes	Kitrinoviricota	Orthornavirae	Riboviria	root; Viruses; Riboviria; Orthornavirae; Kitrinoviricota; Alsuviricetes; Martellivirales; Virgaviridae; Tobamovirus; Pepper mild mottle virus	1; 10239; 2559587; 2732396; 2732406; 2732461; 2732544; 675071; 12234; 12239	Complete Genome	ICTV species exemplar			34184	ViralProj15148	ftp://ftp.ncbi.nlm.nih.gov/genomes/all/GCF/000/859/645/GCF_000859645.1_ViralProj15148
12241	Tobacco mild green mosaic virus	+ssRNA	+	ss	RNA		viral		land plants	plant	GCF_000847545.1	12241	Tobacco mild green mosaic virus	Tobamovirus	Virgaviridae	Martellivirales	Alsuviricetes	Kitrinoviricota	Orthornavirae	Riboviria	root; Viruses; Riboviria; Orthornavirae; Kitrinoviricota; Alsuviricetes; Martellivirales; Virgaviridae; Tobamovirus; Tobacco mild green mosaic virus	1; 10239; 2559587; 2732396; 2732406; 2732461; 2732544; 675071; 12234; 12241	Complete Genome	ICTV species exemplar			34184	ViralProj14671	ftp://ftp.ncbi.nlm.nih.gov/genomes/all/GCF/000/847/545/GCF_000847545.1_ViralProj14671
12242	Tobacco mosaic virus	+ssRNA	+	ss	RNA		viral		land plants	plant	GCF_000854365.1	12242	Tobacco mosaic virus	Tobamovirus	Virgaviridae	Martellivirales	Alsuviricetes	Kitrinoviricota	Orthornavirae	Riboviria	root; Viruses; Riboviria; Orthornavirae; Kitrinoviricota; Alsuviricetes; Martellivirales; Virgaviridae; Tobamovirus; Tobacco mosaic virus	1; 10239; 2559587; 2732396; 2732406; 2732461; 2732544; 675071; 12234; 12242	Complete Genome	ICTV species exemplar			30510	ViralProj15071	ftp://ftp.ncbi.nlm.nih.gov/genomes/all/GCF/000/854/365/GCF_000854365.1_ViralProj15071
12253	Tomato mosaic virus	+ssRNA	+	ss	RNA		viral		land plants	plant	GCF_000853705.1	12253	Tomato mosaic virus	Tobamovirus	Virgaviridae	Martellivirales	Alsuviricetes	Kitrinoviricota	Orthornavirae	Riboviria	root; Viruses; Riboviria; Orthornavirae; Kitrinoviricota; Alsuviricetes; Martellivirales; Virgaviridae; Tobamovirus; Tomato mosaic virus	1; 10239; 2559587; 2732396; 2732406; 2732461; 2732544; 675071; 12234; 12253	Complete Genome	ICTV species exemplar			36962	ViralProj14926	ftp://ftp.ncbi.nlm.nih.gov/genomes/all/GCF/000/853/705/GCF_000853705.1_ViralProj14926
12260	Bean pod mottle virus	+ssRNA	+	ss	RNA		viral		land plants	plant	GCF_000862925.1	12260	Bean pod mottle virus	Comovirus	Secoviridae	Picornavirales	Pisoniviricetes	Pisuviricota	Orthornavirae	Riboviria	root; Viruses; Riboviria; Orthornavirae; Pisuviricota; Pisoniviricetes; Picornavirales; Secoviridae; Comovirinae; Comovirus; Bean pod mottle virus	1; 10239; 2559587; 2732396; 2732408; 2732506; 464095; 675072; 675075; 12258; 12260	Complete Genome	ICTV species exemplar			36165	ViralMultiSegProj15294	ftp://ftp.ncbi.nlm.nih.gov/genomes/all/GCF/000/862/925/GCF_000862925.1_ViralMultiSegProj15294
12261	Cowpea severe mosaic virus	+ssRNA	+	ss	RNA		viral		land plants	plant	GCF_000861225.1	12261	Cowpea severe mosaic virus	Comovirus	Secoviridae	Picornavirales	Pisoniviricetes	Pisuviricota	Orthornavirae	Riboviria	root; Viruses; Riboviria; Orthornavirae; Pisuviricota; Pisoniviricetes; Picornavirales; Secoviridae; Comovirinae; Comovirus; Cowpea severe mosaic virus	1; 10239; 2559587; 2732396; 2732408; 2732506; 464095; 675072; 675075; 12258; 12261	Complete Genome	ICTV species exemplar			34131	ViralMultiSegProj15301	ftp://ftp.ncbi.nlm.nih.gov/genomes/all/GCF/000/861/225/GCF_000861225.1_ViralMultiSegProj15301
12262	Red clover mottle virus	+ssRNA	+	ss	RNA		viral		land plants	plant	GCF_000860425.1	12262	Red clover mottle virus	Comovirus	Secoviridae	Picornavirales	Pisoniviricetes	Pisuviricota	Orthornavirae	Riboviria	root; Viruses; Riboviria; Orthornavirae; Pisuviricota; Pisoniviricetes; Picornavirales; Secoviridae; Comovirinae; Comovirus; Red clover mottle virus	1; 10239; 2559587; 2732396; 2732408; 2732506; 464095; 675072; 675075; 12258; 12262	Complete Genome	ICTV species exemplar			33687	ViralMultiSegProj15291	ftp://ftp.ncbi.nlm.nih.gov/genomes/all/GCF/000/860/425/GCF_000860425.1_ViralMultiSegProj15291
12263	Squash mosaic virus	+ssRNA	+	ss	RNA		viral		land plants	plant	GCF_000861625.1	12263	Squash mosaic virus	Comovirus	Secoviridae	Picornavirales	Pisoniviricetes	Pisuviricota	Orthornavirae	Riboviria	root; Viruses; Riboviria; Orthornavirae; Pisuviricota; Pisoniviricetes; Picornavirales; Secoviridae; Comovirinae; Comovirus; Squash mosaic virus	1; 10239; 2559587; 2732396; 2732408; 2732506; 464095; 675072; 675075; 12258; 12263	Complete Genome	ICTV species exemplar			37092	ViralMultiSegProj15384	ftp://ftp.ncbi.nlm.nih.gov/genomes/all/GCF/000/861/625/GCF_000861625.1_ViralMultiSegProj15384
12264	Cowpea mosaic virus	+ssRNA	+	ss	RNA		viral		land plants	plant	GCF_000860385.1	12264	Cowpea mosaic virus	Comovirus	Secoviridae	Picornavirales	Pisoniviricetes	Pisuviricota	Orthornavirae	Riboviria	root; Viruses; Riboviria; Orthornavirae; Pisuviricota; Pisoniviricetes; Picornavirales; Secoviridae; Comovirinae; Comovirus; Cowpea mosaic virus	1; 10239; 2559587; 2732396; 2732408; 2732506; 464095; 675072; 675075; 12258; 12264	Complete Genome	ICTV species exemplar			31098	ViralMultiSegProj15283	ftp://ftp.ncbi.nlm.nih.gov/genomes/all/GCF/000/860/385/GCF_000860385.1_ViralMultiSegProj15283
12267	Red clover necrotic mosaic virus	+ssRNA	+	ss	RNA		viral		land plants	plant	GCF_000852165.1	12267	Red clover necrotic mosaic virus	Dianthovirus	Tombusviridae	Tolivirales	Tolucaviricetes	Kitrinoviricota	Orthornavirae	Riboviria	root; Viruses; Riboviria; Orthornavirae; Kitrinoviricota; Tolucaviricetes; Tolivirales; Tombusviridae; Regressovirinae; Dianthovirus; Red clover necrotic mosaic virus	1; 10239; 2559587; 2732396; 2732406; 2732463; 2732548; 39738; 2560078; 12266; 12267	Complete Genome	ICTV species exemplar			34184	ViralMultiSegProj14796	ftp://ftp.ncbi.nlm.nih.gov/genomes/all/GCF/000/852/165/GCF_000852165.1_ViralMultiSegProj14796
12268	Carnation ringspot virus	+ssRNA	+	ss	RNA		viral		land plants	plant	GCF_000852765.1	12268	Carnation ringspot virus	Dianthovirus	Tombusviridae	Tolivirales	Tolucaviricetes	Kitrinoviricota	Orthornavirae	Riboviria	root; Viruses; Riboviria; Orthornavirae; Kitrinoviricota; Tolucaviricetes; Tolivirales; Tombusviridae; Regressovirinae; Dianthovirus; Carnation ringspot virus	1; 10239; 2559587; 2732396; 2732406; 2732463; 2732548; 39738; 2560078; 12266; 12268	Complete Genome	ICTV species exemplar			34176	ViralMultiSegProj14753	ftp://ftp.ncbi.nlm.nih.gov/genomes/all/GCF/000/852/765/GCF_000852765.1_ViralMultiSegProj14753
12271	Arabis mosaic virus	+ssRNA	+	ss	RNA		viral		land plants	plant	GCF_000855205.1	12271	Arabis mosaic virus	Nepovirus	Secoviridae	Picornavirales	Pisoniviricetes	Pisuviricota	Orthornavirae	Riboviria	root; Viruses; Riboviria; Orthornavirae; Pisuviricota; Pisoniviricetes; Picornavirales; Secoviridae; Comovirinae; Nepovirus; Arabis mosaic virus	1; 10239; 2559587; 2732396; 2732408; 2732506; 464095; 675072; 675075; 12270; 12271	Complete Genome	ICTV species exemplar			38188	ViralMultiSegProj14932	ftp://ftp.ncbi.nlm.nih.gov/genomes/all/GCF/000/855/205/GCF_000855205.1_ViralMultiSegProj14932
12273	Grapevine chrome mosaic virus	+ssRNA	+	ss	RNA		viral		land plants	plant	GCF_000862025.1	12273	Grapevine chrome mosaic virus	Nepovirus	Secoviridae	Picornavirales	Pisoniviricetes	Pisuviricota	Orthornavirae	Riboviria	root; Viruses; Riboviria; Orthornavirae; Pisuviricota; Pisoniviricetes; Picornavirales; Secoviridae; Comovirinae; Nepovirus; Grapevine chrome mosaic virus	1; 10239; 2559587; 2732396; 2732408; 2732506; 464095; 675072; 675075; 12270; 12273	Complete Genome	ICTV species exemplar			32835	ViralMultiSegProj15285	ftp://ftp.ncbi.nlm.nih.gov/genomes/all/GCF/000/862/025/GCF_000862025.1_ViralMultiSegProj15285
12274	Grapevine fanleaf virus	+ssRNA	+	ss	RNA		viral		land plants	plant	GCF_000860305.1	12274	Grapevine fanleaf virus	Nepovirus	Secoviridae	Picornavirales	Pisoniviricetes	Pisuviricota	Orthornavirae	Riboviria	root; Viruses; Riboviria; Orthornavirae; Pisuviricota; Pisoniviricetes; Picornavirales; Secoviridae; Comovirinae; Nepovirus; Grapevine fanleaf virus	1; 10239; 2559587; 2732396; 2732408; 2732506; 464095; 675072; 675075; 12270; 12274	Complete Genome	ICTV species exemplar			34088	ViralMultiSegProj15286	ftp://ftp.ncbi.nlm.nih.gov/genomes/all/GCF/000/860/305/GCF_000860305.1_ViralMultiSegProj15286
12275	Tomato black ring virus	+ssRNA	+	ss	RNA		viral		land plants	plant	GCF_000853325.1	12275	Tomato black ring virus	Nepovirus	Secoviridae	Picornavirales	Pisoniviricetes	Pisuviricota	Orthornavirae	Riboviria	root; Viruses; Riboviria; Orthornavirae; Pisuviricota; Pisoniviricetes; Picornavirales; Secoviridae; Comovirinae; Nepovirus; Tomato black ring virus	1; 10239; 2559587; 2732396; 2732408; 2732506; 464095; 675072; 675075; 12270; 12275	Complete Genome	ICTV species exemplar			37606	ViralMultiSegProj14871	ftp://ftp.ncbi.nlm.nih.gov/genomes/all/GCF/000/853/325/GCF_000853325.1_ViralMultiSegProj14871
12280	Tomato ringspot virus	+ssRNA	+	ss	RNA		viral		land plants	plant	GCF_000860465.1	12280	Tomato ringspot virus	Nepovirus	Secoviridae	Picornavirales	Pisoniviricetes	Pisuviricota	Orthornavirae	Riboviria	root; Viruses; Riboviria; Orthornavirae; Pisuviricota; Pisoniviricetes; Picornavirales; Secoviridae; Comovirinae; Nepovirus; Tomato ringspot virus	1; 10239; 2559587; 2732396; 2732408; 2732506; 464095; 675072; 675075; 12270; 12280	Complete Genome	ICTV species exemplar			34570	ViralMultiSegProj15300	ftp://ftp.ncbi.nlm.nih.gov/genomes/all/GCF/000/860/465/GCF_000860465.1_ViralMultiSegProj15300
12282	Tobacco ringspot virus	+ssRNA	+	ss	RNA		viral		land plants	plant	GCF_000856105.1	12282	Tobacco ringspot virus	Nepovirus	Secoviridae	Picornavirales	Pisoniviricetes	Pisuviricota	Orthornavirae	Riboviria	root; Viruses; Riboviria; Orthornavirae; Pisuviricota; Pisoniviricetes; Picornavirales; Secoviridae; Comovirinae; Nepovirus; Tobacco ringspot virus	1; 10239; 2559587; 2732396; 2732408; 2732506; 464095; 675072; 675075; 12270; 12282	Complete Genome	ICTV species exemplar			37877	ViralMultiSegProj14933	ftp://ftp.ncbi.nlm.nih.gov/genomes/all/GCF/000/856/105/GCF_000856105.1_ViralMultiSegProj14933
12285	Black beetle virus	+ssRNA	+	ss	RNA		viral		invertebrates	animal	GCF_000855345.1	12285	Black beetle virus	Alphanodavirus	Nodaviridae	Nodamuvirales	Magsaviricetes	Kitrinoviricota	Orthornavirae	Riboviria	root; Viruses; Riboviria; Orthornavirae; Kitrinoviricota; Magsaviricetes; Nodamuvirales; Nodaviridae; Alphanodavirus; Black beetle virus	1; 10239; 2559587; 2732396; 2732406; 2732464; 2732546; 12283; 143920; 12285	Complete Genome	ICTV species exemplar			34087	ViralMultiSegProj14961	ftp://ftp.ncbi.nlm.nih.gov/genomes/all/GCF/000/855/345/GCF_000855345.1_ViralMultiSegProj14961
12286	Boolarra virus	+ssRNA	+	ss	RNA		viral		invertebrates	animal	GCF_000852425.1	12286	Boolarra virus	Alphanodavirus	Nodaviridae	Nodamuvirales	Magsaviricetes	Kitrinoviricota	Orthornavirae	Riboviria	root; Viruses; Riboviria; Orthornavirae; Kitrinoviricota; Magsaviricetes; Nodamuvirales; Nodaviridae; Alphanodavirus; Boolarra virus	1; 10239; 2559587; 2732396; 2732406; 2732464; 2732546; 12283; 143920; 12286	Complete Genome	ICTV species exemplar			36955	ViralMultiSegProj14850	ftp://ftp.ncbi.nlm.nih.gov/genomes/all/GCF/000/852/425/GCF_000852425.1_ViralMultiSegProj14850
12287	Flock House virus	+ssRNA	+	ss	RNA		viral		invertebrates; fungi; land plants	animal; fungus; plant	GCF_000854385.1	12287	Flock House virus	Alphanodavirus	Nodaviridae	Nodamuvirales	Magsaviricetes	Kitrinoviricota	Orthornavirae	Riboviria	root; Viruses; Riboviria; Orthornavirae; Kitrinoviricota; Magsaviricetes; Nodamuvirales; Nodaviridae; Alphanodavirus; Flock House virus	1; 10239; 2559587; 2732396; 2732406; 2732464; 2732546; 12283; 143920; 12287	Complete Genome	ICTV species exemplar			34359	ViralMultiSegProj15075	ftp://ftp.ncbi.nlm.nih.gov/genomes/all/GCF/000/854/385/GCF_000854385.1_ViralMultiSegProj15075
12288	Nodamura virus	+ssRNA	+	ss	RNA		viral		vertebrates; invertebrates	animal	GCF_000847805.1	12288	Nodamura virus	Alphanodavirus	Nodaviridae	Nodamuvirales	Magsaviricetes	Kitrinoviricota	Orthornavirae	Riboviria	root; Viruses; Riboviria; Orthornavirae; Kitrinoviricota; Magsaviricetes; Nodamuvirales; Nodaviridae; Alphanodavirus; Nodamura virus	1; 10239; 2559587; 2732396; 2732406; 2732464; 2732546; 12283; 143920; 12288	Complete Genome	ICTV species exemplar			36746	ViralMultiSegProj14724	ftp://ftp.ncbi.nlm.nih.gov/genomes/all/GCF/000/847/805/GCF_000847805.1_ViralMultiSegProj14724
12294	Pea early-browning virus	+ssRNA	+	ss	RNA		viral		land plants	plant	GCF_000855885.1	12294	Pea early-browning virus	Tobravirus	Virgaviridae	Martellivirales	Alsuviricetes	Kitrinoviricota	Orthornavirae	Riboviria	root; Viruses; Riboviria; Orthornavirae; Kitrinoviricota; Alsuviricetes; Martellivirales; Virgaviridae; Tobravirus; Pea early-browning virus	1; 10239; 2559587; 2732396; 2732406; 2732461; 2732544; 675071; 12293; 12294	Complete Genome	ICTV species exemplar			32588	ViralMultiSegProj15067	ftp://ftp.ncbi.nlm.nih.gov/genomes/all/GCF/000/855/885/GCF_000855885.1_ViralMultiSegProj15067
12295	Tobacco rattle virus	+ssRNA	+	ss	RNA		viral		land plants	plant	GCF_000851445.1	12295	Tobacco rattle virus	Tobravirus	Virgaviridae	Martellivirales	Alsuviricetes	Kitrinoviricota	Orthornavirae	Riboviria	root; Viruses; Riboviria; Orthornavirae; Kitrinoviricota; Alsuviricetes; Martellivirales; Virgaviridae; Tobravirus; Tobacco rattle virus	1; 10239; 2559587; 2732396; 2732406; 2732461; 2732544; 675071; 12293; 12295	Complete Genome	ICTV species exemplar			36382	ViralMultiSegProj14808	ftp://ftp.ncbi.nlm.nih.gov/genomes/all/GCF/000/851/445/GCF_000851445.1_ViralMultiSegProj14808
12301	Broad bean mottle virus	+ssRNA	+	ss	RNA		viral		land plants	plant	GCF_000851565.1	12301	Broad bean mottle virus	Bromovirus	Bromoviridae	Martellivirales	Alsuviricetes	Kitrinoviricota	Orthornavirae	Riboviria	root; Viruses; Riboviria; Orthornavirae; Kitrinoviricota; Alsuviricetes; Martellivirales; Bromoviridae; Bromovirus; Broad bean mottle virus	1; 10239; 2559587; 2732396; 2732406; 2732461; 2732544; 39740; 12300; 12301	Complete Genome	ICTV species exemplar			34087	ViralMultiSegProj14833	ftp://ftp.ncbi.nlm.nih.gov/genomes/all/GCF/000/851/565/GCF_000851565.1_ViralMultiSegProj14833
12302	Brome mosaic virus	+ssRNA	+	ss	RNA		viral		land plants	plant	GCF_000854965.1	12302	Brome mosaic virus	Bromovirus	Bromoviridae	Martellivirales	Alsuviricetes	Kitrinoviricota	Orthornavirae	Riboviria	root; Viruses; Riboviria; Orthornavirae; Kitrinoviricota; Alsuviricetes; Martellivirales; Bromoviridae; Bromovirus; Brome mosaic virus	1; 10239; 2559587; 2732396; 2732406; 2732461; 2732544; 39740; 12300; 12302	Complete Genome	ICTV species exemplar			31440	ViralMultiSegProj15052	ftp://ftp.ncbi.nlm.nih.gov/genomes/all/GCF/000/854/965/GCF_000854965.1_ViralMultiSegProj15052
12303	Cowpea chlorotic mottle virus	+ssRNA	+	ss	RNA		viral		land plants	plant	GCF_000851205.1	12303	Cowpea chlorotic mottle virus	Bromovirus	Bromoviridae	Martellivirales	Alsuviricetes	Kitrinoviricota	Orthornavirae	Riboviria	root; Viruses; Riboviria; Orthornavirae; Kitrinoviricota; Alsuviricetes; Martellivirales; Bromoviridae; Bromovirus; Cowpea chlorotic mottle virus	1; 10239; 2559587; 2732396; 2732406; 2732461; 2732544; 39740; 12300; 12303	Complete Genome	ICTV species exemplar			34183	ViralMultiSegProj14758	ftp://ftp.ncbi.nlm.nih.gov/genomes/all/GCF/000/851/205/GCF_000851205.1_ViralMultiSegProj14758
12305	Cucumber mosaic virus	+ssRNA	+	ss	RNA		viral		land plants	plant	GCF_000864745.1	12305	Cucumber mosaic virus	Cucumovirus	Bromoviridae	Martellivirales	Alsuviricetes	Kitrinoviricota	Orthornavirae	Riboviria	root; Viruses; Riboviria; Orthornavirae; Kitrinoviricota; Alsuviricetes; Martellivirales; Bromoviridae; Cucumovirus; Cucumber mosaic virus	1; 10239; 2559587; 2732396; 2732406; 2732461; 2732544; 39740; 12304; 12305	Complete Genome	ICTV species exemplar			34088	ViralMultiSegProj15470	ftp://ftp.ncbi.nlm.nih.gov/genomes/all/GCF/000/864/745/GCF_000864745.1_ViralMultiSegProj15470
12313	Peanut stunt virus	+ssRNA	+	ss	RNA		viral		land plants	plant	GCF_000863785.1	12313	Peanut stunt virus	Cucumovirus	Bromoviridae	Martellivirales	Alsuviricetes	Kitrinoviricota	Orthornavirae	Riboviria	root; Viruses; Riboviria; Orthornavirae; Kitrinoviricota; Alsuviricetes; Martellivirales; Bromoviridae; Cucumovirus; Peanut stunt virus	1; 10239; 2559587; 2732396; 2732406; 2732461; 2732544; 39740; 12304; 12313	Complete Genome	ICTV species exemplar			34831	ViralMultiSegProj15471	ftp://ftp.ncbi.nlm.nih.gov/genomes/all/GCF/000/863/785/GCF_000863785.1_ViralMultiSegProj15471
12315	Tomato aspermy virus	+ssRNA	+	ss	RNA		viral		land plants	plant	GCF_000853065.1	12315	Tomato aspermy virus	Cucumovirus	Bromoviridae	Martellivirales	Alsuviricetes	Kitrinoviricota	Orthornavirae	Riboviria	root; Viruses; Riboviria; Orthornavirae; Kitrinoviricota; Alsuviricetes; Martellivirales; Bromoviridae; Cucumovirus; Tomato aspermy virus	1; 10239; 2559587; 2732396; 2732406; 2732461; 2732544; 39740; 12304; 12315	Complete Genome	ICTV species exemplar			34088	ViralMultiSegProj14815	ftp://ftp.ncbi.nlm.nih.gov/genomes/all/GCF/000/853/065/GCF_000853065.1_ViralMultiSegProj14815
12317	Tobacco streak virus	+ssRNA	+	ss	RNA		viral		land plants	plant	GCF_000865505.1	12317	Tobacco streak virus	Ilarvirus	Bromoviridae	Martellivirales	Alsuviricetes	Kitrinoviricota	Orthornavirae	Riboviria	root; Viruses; Riboviria; Orthornavirae; Kitrinoviricota; Alsuviricetes; Martellivirales; Bromoviridae; Ilarvirus; Tobacco streak virus	1; 10239; 2559587; 2732396; 2732406; 2732461; 2732544; 39740; 12316; 12317	Complete Genome	ICTV species exemplar			35493	ViralMultiSegProj15472	ftp://ftp.ncbi.nlm.nih.gov/genomes/all/GCF/000/865/505/GCF_000865505.1_ViralMultiSegProj15472
12319	Apple mosaic virus	+ssRNA	+	ss	RNA		viral		land plants	plant	GCF_000849545.1	12319	Apple mosaic virus	Ilarvirus	Bromoviridae	Martellivirales	Alsuviricetes	Kitrinoviricota	Orthornavirae	Riboviria	root; Viruses; Riboviria; Orthornavirae; Kitrinoviricota; Alsuviricetes; Martellivirales; Bromoviridae; Ilarvirus; Apple mosaic virus	1; 10239; 2559587; 2732396; 2732406; 2732461; 2732544; 39740; 12316; 12319	Complete Genome	ICTV species exemplar			36422	ViralMultiSegProj14745	ftp://ftp.ncbi.nlm.nih.gov/genomes/all/GCF/000/849/545/GCF_000849545.1_ViralMultiSegProj14745
12321	Alfalfa mosaic virus	+ssRNA	+	ss	RNA		viral		land plants	plant	GCF_000847525.1	12321	Alfalfa mosaic virus	Alfamovirus	Bromoviridae	Martellivirales	Alsuviricetes	Kitrinoviricota	Orthornavirae	Riboviria	root; Viruses; Riboviria; Orthornavirae; Kitrinoviricota; Alsuviricetes; Martellivirales; Bromoviridae; Alfamovirus; Alfalfa mosaic virus	1; 10239; 2559587; 2732396; 2732406; 2732461; 2732544; 39740; 12320; 12321	Complete Genome	ICTV species exemplar			34183	ViralMultiSegProj14667	ftp://ftp.ncbi.nlm.nih.gov/genomes/all/GCF/000/847/525/GCF_000847525.1_ViralMultiSegProj14667
12327	Barley stripe mosaic virus	+ssRNA	+	ss	RNA		viral		land plants	plant	GCF_000855725.1	12327	Barley stripe mosaic virus	Hordeivirus	Virgaviridae	Martellivirales	Alsuviricetes	Kitrinoviricota	Orthornavirae	Riboviria	root; Viruses; Riboviria; Orthornavirae; Kitrinoviricota; Alsuviricetes; Martellivirales; Virgaviridae; Hordeivirus; Barley stripe mosaic virus	1; 10239; 2559587; 2732396; 2732406; 2732461; 2732544; 675071; 12326; 12327	Complete Genome	ICTV species exemplar			34183	ViralMultiSegProj15031	ftp://ftp.ncbi.nlm.nih.gov/genomes/all/GCF/000/855/725/GCF_000855725.1_ViralMultiSegProj15031
12331	Rice stripe tenuivirus	-ssRNA	-	ss	RNA		viral		invertebrates; land plants	animal; plant	GCF_000851385.1	12331	Rice stripe tenuivirus	Tenuivirus	Phenuiviridae	Bunyavirales	Ellioviricetes	Negarnaviricota	Orthornavirae	Riboviria	root; Viruses; Riboviria; Orthornavirae; Negarnaviricota; Polyploviricotina; Ellioviricetes; Bunyavirales; Phenuiviridae; Tenuivirus; Rice stripe tenuivirus	1; 10239; 2559587; 2732396; 2497569; 2497571; 2497576; 1980410; 1980418; 12329; 12331	Complete Genome	ICTV species exemplar			34640	ViralMultiSegProj14795	ftp://ftp.ncbi.nlm.nih.gov/genomes/all/GCF/000/851/385/GCF_000851385.1_ViralMultiSegProj14795
12332	Rice hoja blanca tenuivirus	-ssRNA	-	ss	RNA		viral		invertebrates; land plants	animal; plant	GCF_002890455.1	12332	Rice hoja blanca tenuivirus	Tenuivirus	Phenuiviridae	Bunyavirales	Ellioviricetes	Negarnaviricota	Orthornavirae	Riboviria	root; Viruses; Riboviria; Orthornavirae; Negarnaviricota; Polyploviricotina; Ellioviricetes; Bunyavirales; Phenuiviridae; Tenuivirus; Rice hoja blanca tenuivirus	1; 10239; 2559587; 2732396; 2497569; 2497571; 2497576; 1980410; 1980418; 12329; 12332	Complete Genome	ICTV species exemplar			43113	ASM289045v1	ftp://ftp.ncbi.nlm.nih.gov/genomes/all/GCF/002/890/455/GCF_002890455.1_ASM289045v1
12336	Clostridium phage c-st	dsDNA		ds	DNA		viral		bacteria	prokaryote	GCF_000865225.1	12336	Clostridium phage c-st		Siphoviridae	Caudovirales	Caudoviricetes	Uroviricota	Heunggongvirae	Duplodnaviria	root; Viruses; Duplodnaviria; Heunggongvirae; Uroviricota; Caudoviricetes; Caudovirales; Siphoviridae; unclassified Siphoviridae; Clostridium phage c-st	1; 10239; 2731341; 2731360; 2731618; 2731619; 28883; 10699; 196894; 12336	Complete Genome				38660	ViralProj16151	ftp://ftp.ncbi.nlm.nih.gov/genomes/all/GCF/000/865/225/GCF_000865225.1_ViralProj16151
12345	Bacillus virus GA1	dsDNA		ds	DNA		viral		bacteria	prokaryote	GCF_000858305.1	12345	Bacillus virus GA1	Salasvirus	Podoviridae	Caudovirales	Caudoviricetes	Uroviricota	Heunggongvirae	Duplodnaviria	root; Viruses; Duplodnaviria; Heunggongvirae; Uroviricota; Caudoviricetes; Caudovirales; Podoviridae; Picovirinae; Salasvirus; Bacillus virus GA1	1; 10239; 2731341; 2731360; 2731618; 2731619; 28883; 10744; 542836; 186846; 12345	Complete Genome	ICTV species exemplar			35336	ViralProj15202	ftp://ftp.ncbi.nlm.nih.gov/genomes/all/GCF/000/858/305/GCF_000858305.1_ViralProj15202
12348	Lactobacillus phage LL-H	dsDNA		ds	DNA		viral		bacteria	prokaryote	GCF_000873305.1	12348	Lactobacillus phage LL-H		Siphoviridae	Caudovirales	Caudoviricetes	Uroviricota	Heunggongvirae	Duplodnaviria	root; Viruses; Duplodnaviria; Heunggongvirae; Uroviricota; Caudoviricetes; Caudovirales; Siphoviridae; unclassified Siphoviridae; Lactobacillus phage LL-H	1; 10239; 2731341; 2731360; 2731618; 2731619; 28883; 10699; 196894; 12348	Complete Genome				39244	ViralProj19803	ftp://ftp.ncbi.nlm.nih.gov/genomes/all/GCF/000/873/305/GCF_000873305.1_ViralProj19803
12360	Staphylococcus virus 11	dsDNA		ds	DNA		viral		bacteria	prokaryote	GCF_000841245.1	12360	Staphylococcus virus 11	Phietavirus	Siphoviridae	Caudovirales	Caudoviricetes	Uroviricota	Heunggongvirae	Duplodnaviria	root; Viruses; Duplodnaviria; Heunggongvirae; Uroviricota; Caudoviricetes; Caudovirales; Siphoviridae; Phietavirus; Staphylococcus virus 11	1; 10239; 2731341; 2731360; 2731618; 2731619; 28883; 10699; 1623298; 12360	Complete Genome	ICTV species exemplar			37698	ViralProj14246	ftp://ftp.ncbi.nlm.nih.gov/genomes/all/GCF/000/841/245/GCF_000841245.1_ViralProj14246
12390	Lactococcus phage phiLC3	dsDNA		ds	DNA		viral		bacteria	prokaryote	GCF_000843485.1	12390	Lactococcus phage phiLC3		Siphoviridae	Caudovirales	Caudoviricetes	Uroviricota	Heunggongvirae	Duplodnaviria	root; Viruses; Duplodnaviria; Heunggongvirae; Uroviricota; Caudoviricetes; Caudovirales; Siphoviridae; unclassified Siphoviridae; Lactococcus phage phiLC3	1; 10239; 2731341; 2731360; 2731618; 2731619; 28883; 10699; 196894; 12390	Complete Genome				38066	ViralProj14362	ftp://ftp.ncbi.nlm.nih.gov/genomes/all/GCF/000/843/485/GCF_000843485.1_ViralProj14362
12402	Streptococcus phage EJ-1	dsDNA		ds	DNA		viral		bacteria	prokaryote	GCF_000848885.1	12402	Streptococcus phage EJ-1		Myoviridae	Caudovirales	Caudoviricetes	Uroviricota	Heunggongvirae	Duplodnaviria	root; Viruses; Duplodnaviria; Heunggongvirae; Uroviricota; Caudoviricetes; Caudovirales; Myoviridae; unclassified Myoviridae; Streptococcus phage EJ-1	1; 10239; 2731341; 2731360; 2731618; 2731619; 28883; 10662; 196896; 12402	Complete Genome				37965	ViralProj14604	ftp://ftp.ncbi.nlm.nih.gov/genomes/all/GCF/000/848/885/GCF_000848885.1_ViralProj14604
12407	Salmonella virus PsP3	dsDNA		ds	DNA		viral		bacteria	prokaryote	GCF_000843405.1	12407	Salmonella virus PsP3	Eganvirus	Myoviridae	Caudovirales	Caudoviricetes	Uroviricota	Heunggongvirae	Duplodnaviria	root; Viruses; Duplodnaviria; Heunggongvirae; Uroviricota; Caudoviricetes; Caudovirales; Myoviridae; Peduovirinae; Eganvirus; Salmonella virus PsP3	1; 10239; 2731341; 2731360; 2731618; 2731619; 28883; 10662; 857479; 2732978; 12407	Complete Genome	ICTV species exemplar			38007	ViralProj14345	ftp://ftp.ncbi.nlm.nih.gov/genomes/all/GCF/000/843/405/GCF_000843405.1_ViralProj14345
12417	Lactobacillus phage phiadh	dsDNA		ds	DNA		viral		bacteria	prokaryote	GCF_000848805.1	12417	Lactobacillus phage phiadh		Siphoviridae	Caudovirales	Caudoviricetes	Uroviricota	Heunggongvirae	Duplodnaviria	root; Viruses; Duplodnaviria; Heunggongvirae; Uroviricota; Caudoviricetes; Caudovirales; Siphoviridae; unclassified Siphoviridae; Lactobacillus phage phiadh	1; 10239; 2731341; 2731360; 2731618; 2731619; 28883; 10699; 196894; 12417	Complete Genome				36382	ViralProj14588	ftp://ftp.ncbi.nlm.nih.gov/genomes/all/GCF/000/848/805/GCF_000848805.1_ViralProj14588
12430	Garlic virus D	+ssRNA	+	ss	RNA		viral		land plants	plant	GCF_000915015.1	12430	Garlic virus D	Allexivirus	Alphaflexiviridae	Tymovirales	Alsuviricetes	Kitrinoviricota	Orthornavirae	Riboviria	root; Viruses; Riboviria; Orthornavirae; Kitrinoviricota; Alsuviricetes; Tymovirales; Alphaflexiviridae; Allexivirus; Garlic virus D	1; 10239; 2559587; 2732396; 2732406; 2732461; 675063; 675064; 140568; 12430	Complete Genome	ICTV species exemplar			41607	ViralProj230252	ftp://ftp.ncbi.nlm.nih.gov/genomes/all/GCF/000/915/015/GCF_000915015.1_ViralProj230252
12431	Garlic virus C	+ssRNA	+	ss	RNA		viral		land plants	plant	GCF_000847865.1	12431	Garlic virus C	Allexivirus	Alphaflexiviridae	Tymovirales	Alsuviricetes	Kitrinoviricota	Orthornavirae	Riboviria	root; Viruses; Riboviria; Orthornavirae; Kitrinoviricota; Alsuviricetes; Tymovirales; Alphaflexiviridae; Allexivirus; Garlic virus C	1; 10239; 2559587; 2732396; 2732406; 2732461; 675063; 675064; 140568; 12431	Complete Genome	ICTV species exemplar			35825	ViralProj14736	ftp://ftp.ncbi.nlm.nih.gov/genomes/all/GCF/000/847/865/GCF_000847865.1_ViralProj14736
12432	Garlic virus B	+ssRNA	+	ss	RNA		viral		land plants	plant	GCF_000928855.1	12432	Garlic virus B	Allexivirus	Alphaflexiviridae	Tymovirales	Alsuviricetes	Kitrinoviricota	Orthornavirae	Riboviria	root; Viruses; Riboviria; Orthornavirae; Kitrinoviricota; Alsuviricetes; Tymovirales; Alphaflexiviridae; Allexivirus; Garlic virus B	1; 10239; 2559587; 2732396; 2732406; 2732461; 675063; 675064; 140568; 12432	Complete Genome	ICTV species exemplar			41974	ViralProj268864	ftp://ftp.ncbi.nlm.nih.gov/genomes/all/GCF/000/928/855/GCF_000928855.1_ViralProj268864
12433	Garlic virus A	+ssRNA	+	ss	RNA		viral		land plants	plant	GCF_000848665.1	12433	Garlic virus A	Allexivirus	Alphaflexiviridae	Tymovirales	Alsuviricetes	Kitrinoviricota	Orthornavirae	Riboviria	root; Viruses; Riboviria; Orthornavirae; Kitrinoviricota; Alsuviricetes; Tymovirales; Alphaflexiviridae; Allexivirus; Garlic virus A	1; 10239; 2559587; 2732396; 2732406; 2732461; 675063; 675064; 140568; 12433	Complete Genome	ICTV species exemplar			35825	ViralProj14735	ftp://ftp.ncbi.nlm.nih.gov/genomes/all/GCF/000/848/665/GCF_000848665.1_ViralProj14735
12436	Cucumber mosaic virus satellite RNA	NA		ss	RNA		subviral	satellite	land plants	plant	GCF_000847065.1	12436	Cucumber mosaic virus satellite RNA								root; Viruses; Satellites; RNA satellites; Single stranded RNA satellites; Small linear single stranded RNA satellites; Cucumber mosaic virus satellite RNA	1; 10239; 12877; 1250315; 373507; 373508; 12436	Complete Genome				34183	ViralProj14568	ftp://ftp.ncbi.nlm.nih.gov/genomes/all/GCF/000/847/065/GCF_000847065.1_ViralProj14568
12450	Saccharomyces cerevisiae killer virus M1	dsRNA		ds	RNA		viral		fungi	fungus	GCF_000848385.1	12450	Saccharomyces cerevisiae killer virus M1							Riboviria	root; Viruses; Riboviria; dsRNA viruses; unclassified dsRNA viruses; Saccharomyces cerevisiae killer virus M1	1; 10239; 2559587; 35325; 39780; 12450	Complete Genome				35402	ViralProj14678	ftp://ftp.ncbi.nlm.nih.gov/genomes/all/GCF/000/848/385/GCF_000848385.1_ViralProj14678
12451	Raspberry bushy dwarf virus	+ssRNA	+	ss	RNA		viral		land plants	plant	GCF_000851365.1	12451	Raspberry bushy dwarf virus	Idaeovirus	Mayoviridae	Martellivirales	Alsuviricetes	Kitrinoviricota	Orthornavirae	Riboviria	root; Viruses; Riboviria; Orthornavirae; Kitrinoviricota; Alsuviricetes; Martellivirales; Mayoviridae; Idaeovirus; Raspberry bushy dwarf virus	1; 10239; 2559587; 2732396; 2732406; 2732461; 2732544; 2732890; 39760; 12451	Complete Genome	ICTV species exemplar			34097	ViralMultiSegProj14791	ftp://ftp.ncbi.nlm.nih.gov/genomes/all/GCF/000/851/365/GCF_000851365.1_ViralMultiSegProj14791
12465	Barley yellow mosaic virus	+ssRNA	+	ss	RNA		viral		land plants	plant	GCF_000860765.1	12465	Barley yellow mosaic virus	Bymovirus	Potyviridae	Patatavirales	Stelpaviricetes	Pisuviricota	Orthornavirae	Riboviria	root; Viruses; Riboviria; Orthornavirae; Pisuviricota; Stelpaviricetes; Patatavirales; Potyviridae; Bymovirus; Barley yellow mosaic virus	1; 10239; 2559587; 2732396; 2732408; 2732507; 2732550; 39729; 39731; 12465	Complete Genome	ICTV species exemplar			36188	ViralMultiSegProj15362	ftp://ftp.ncbi.nlm.nih.gov/genomes/all/GCF/000/860/765/GCF_000860765.1_ViralMultiSegProj15362
12466	Barley mild mosaic virus	+ssRNA	+	ss	RNA		viral		land plants	plant	GCF_000862285.1	12466	Barley mild mosaic virus	Bymovirus	Potyviridae	Patatavirales	Stelpaviricetes	Pisuviricota	Orthornavirae	Riboviria	root; Viruses; Riboviria; Orthornavirae; Pisuviricota; Stelpaviricetes; Patatavirales; Potyviridae; Bymovirus; Barley mild mosaic virus	1; 10239; 2559587; 2732396; 2732408; 2732507; 2732550; 39729; 39731; 12466	Complete Genome	ICTV species exemplar			35766	ViralMultiSegProj15338	ftp://ftp.ncbi.nlm.nih.gov/genomes/all/GCF/000/862/285/GCF_000862285.1_ViralMultiSegProj15338
12470	Lucerne transient streak virus	+ssRNA	+	ss	RNA		viral		land plants	plant	GCF_000861405.1	12470	Lucerne transient streak virus	Sobemovirus	Solemoviridae	Sobelivirales	Pisoniviricetes	Pisuviricota	Orthornavirae	Riboviria	root; Viruses; Riboviria; Orthornavirae; Pisuviricota; Pisoniviricetes; Sobelivirales; Solemoviridae; Sobemovirus; Lucerne transient streak virus	1; 10239; 2559587; 2732396; 2732408; 2732506; 2732553; 2169577; 12137; 12470	Complete Genome				34999	ViralProj15337	ftp://ftp.ncbi.nlm.nih.gov/genomes/all/GCF/000/861/405/GCF_000861405.1_ViralProj15337
12471	Solanum nodiflorum mottle virus	+ssRNA	+	ss	RNA		viral		land plants	plant	GCF_002004135.1	12471	Solanum nodiflorum mottle virus	Sobemovirus	Solemoviridae	Sobelivirales	Pisoniviricetes	Pisuviricota	Orthornavirae	Riboviria	root; Viruses; Riboviria; Orthornavirae; Pisuviricota; Pisoniviricetes; Sobelivirales; Solemoviridae; Sobemovirus; Solanum nodiflorum mottle virus	1; 10239; 2559587; 2732396; 2732408; 2732506; 2732553; 2169577; 12137; 12471	Complete Genome				42782	ViralProj375011	ftp://ftp.ncbi.nlm.nih.gov/genomes/all/GCF/002/004/135/GCF_002004135.1_ViralProj375011
12472	Subterranean clover mottle virus	+ssRNA	+	ss	RNA		viral		land plants	plant	GCF_000862585.1	12472	Subterranean clover mottle virus	Sobemovirus	Solemoviridae	Sobelivirales	Pisoniviricetes	Pisuviricota	Orthornavirae	Riboviria	root; Viruses; Riboviria; Orthornavirae; Pisuviricota; Pisoniviricetes; Sobelivirales; Solemoviridae; Sobemovirus; Subterranean clover mottle virus	1; 10239; 2559587; 2732396; 2732408; 2732506; 2732553; 2169577; 12137; 12472	Complete Genome	ICTV species exemplar			37551	ViralProj15403	ftp://ftp.ncbi.nlm.nih.gov/genomes/all/GCF/000/862/585/GCF_000862585.1_ViralProj15403
12473	Velvet tobacco mottle virus	+ssRNA	+	ss	RNA		viral		land plants	plant	GCF_000889275.1	12473	Velvet tobacco mottle virus	Sobemovirus	Solemoviridae	Sobelivirales	Pisoniviricetes	Pisuviricota	Orthornavirae	Riboviria	root; Viruses; Riboviria; Orthornavirae; Pisuviricota; Pisoniviricetes; Sobelivirales; Solemoviridae; Sobemovirus; Velvet tobacco mottle virus	1; 10239; 2559587; 2732396; 2732408; 2732506; 2732553; 2169577; 12137; 12473	Complete Genome	ICTV species exemplar			40442	ViralProj52631	ftp://ftp.ncbi.nlm.nih.gov/genomes/all/GCF/000/889/275/GCF_000889275.1_ViralProj52631
12475	Hepatitis delta virus	-ssRNA	-	ss	RNA		subviral	satellite	human; vertebrates	animal	GCF_000856565.1	12475	Hepatitis delta virus	Deltavirus							root; Viruses; Deltavirus; Hepatitis delta virus	1; 10239; 39759; 12475	Complete Genome				34088	ViralProj15032	ftp://ftp.ncbi.nlm.nih.gov/genomes/all/GCF/000/856/565/GCF_000856565.1_ViralProj15032
12480	African green monkey polyomavirus	ssDNA		ss	DNA		viral		vertebrates	animal	GCF_000860565.1	12480	African green monkey polyomavirus		Polyomaviridae	Sepolyvirales	Papovaviricetes	Cossaviricota	Shotokuvirae	Monodnaviria	root; Viruses; Monodnaviria; Shotokuvirae; Cossaviricota; Papovaviricetes; Sepolyvirales; Polyomaviridae; unclassified Polyomaviridae; African green monkey polyomavirus	1; 10239; 2731342; 2732092; 2732415; 2732421; 2732532; 151341; 1723728; 12480	Complete Genome				37743	ViralProj15320	ftp://ftp.ncbi.nlm.nih.gov/genomes/all/GCF/000/860/565/GCF_000860565.1_ViralProj15320
12538	Mokola lyssavirus	-ssRNA	-	ss	RNA		viral		vertebrates	animal	GCF_000856485.1	12538	Mokola lyssavirus	Lyssavirus	Rhabdoviridae	Mononegavirales	Monjiviricetes	Negarnaviricota	Orthornavirae	Riboviria	root; Viruses; Riboviria; Orthornavirae; Negarnaviricota; Haploviricotina; Monjiviricetes; Mononegavirales; Rhabdoviridae; Lyssavirus; Mokola lyssavirus	1; 10239; 2559587; 2732396; 2497569; 2497570; 2497574; 11157; 11270; 11286; 12538	Complete Genome	ICTV species exemplar			38306	ViralProj15013	ftp://ftp.ncbi.nlm.nih.gov/genomes/all/GCF/000/856/485/GCF_000856485.1_ViralProj15013
12542	Omsk hemorrhagic fever virus	+ssRNA	+	ss	RNA		viral		human; vertebrates; invertebrates	animal	GCF_000855505.1	12542	Omsk hemorrhagic fever virus	Flavivirus	Flaviviridae	Amarillovirales	Flasuviricetes	Kitrinoviricota	Orthornavirae	Riboviria	root; Viruses; Riboviria; Orthornavirae; Kitrinoviricota; Flasuviricetes; Amarillovirales; Flaviviridae; Flavivirus; Omsk hemorrhagic fever virus	1; 10239; 2559587; 2732396; 2732406; 2732462; 2732545; 11050; 11051; 12542	Complete Genome	ICTV species exemplar			37845	ViralProj14995	ftp://ftp.ncbi.nlm.nih.gov/genomes/all/GCF/000/855/505/GCF_000855505.1_ViralProj14995
12558	Sesbania mosaic virus	+ssRNA	+	ss	RNA		viral		land plants	plant	GCF_000862445.1	12558	Sesbania mosaic virus	Sobemovirus	Solemoviridae	Sobelivirales	Pisoniviricetes	Pisuviricota	Orthornavirae	Riboviria	root; Viruses; Riboviria; Orthornavirae; Pisuviricota; Pisoniviricetes; Sobelivirales; Solemoviridae; Sobemovirus; Sesbania mosaic virus	1; 10239; 2559587; 2732396; 2732408; 2732506; 2732553; 2169577; 12137; 12558	Complete Genome	ICTV species exemplar	reference genome		36714	ViralProj15372	ftp://ftp.ncbi.nlm.nih.gov/genomes/all/GCF/000/862/445/GCF_000862445.1_ViralProj15372
12585	Banana bunchy top virus	ssDNA		ss	DNA		viral		land plants	plant	GCF_000847305.1	12585	Banana bunchy top virus	Babuvirus	Nanoviridae	Mulpavirales	Arfiviricetes	Cressdnaviricota	Shotokuvirae	Monodnaviria	root; Viruses; Monodnaviria; Shotokuvirae; Cressdnaviricota; Arfiviricetes; Mulpavirales; Nanoviridae; Babuvirus; Banana bunchy top virus	1; 10239; 2731342; 2732092; 2732416; 2732423; 2732538; 251095; 251096; 12585	Complete Genome	ICTV species exemplar			34148	ViralMultiSegProj14621	ftp://ftp.ncbi.nlm.nih.gov/genomes/all/GCF/000/847/305/GCF_000847305.1_ViralMultiSegProj14621
12615	Cherry leaf roll virus	+ssRNA	+	ss	RNA		viral		land plants	plant	GCF_000893515.1	12615	Cherry leaf roll virus	Nepovirus	Secoviridae	Picornavirales	Pisoniviricetes	Pisuviricota	Orthornavirae	Riboviria	root; Viruses; Riboviria; Orthornavirae; Pisuviricota; Pisoniviricetes; Picornavirales; Secoviridae; Comovirinae; Nepovirus; Cherry leaf roll virus	1; 10239; 2559587; 2732396; 2732408; 2732506; 464095; 675072; 675075; 12270; 12615	Complete Genome	ICTV species exemplar			40659	ViralMultiSegProj66187	ftp://ftp.ncbi.nlm.nih.gov/genomes/all/GCF/000/893/515/GCF_000893515.1_ViralMultiSegProj66187
12618	Chicken anemia virus	ssDNA		ss	DNA		viral		human; vertebrates	animal	GCF_000864805.1	12618	Chicken anemia virus	Gyrovirus	Anelloviridae						root; Viruses; Anelloviridae; Gyrovirus; Chicken anemia virus	1; 10239; 687329; 227307; 12618	Complete Genome	ICTV species exemplar			34183	ViralProj15484	ftp://ftp.ncbi.nlm.nih.gov/genomes/all/GCF/000/864/805/GCF_000864805.1_ViralProj15484
12627	Cowpea mottle virus	+ssRNA	+	ss	RNA		viral		land plants	plant	GCF_000851965.1	12627	Cowpea mottle virus	Gammacarmovirus	Tombusviridae	Tolivirales	Tolucaviricetes	Kitrinoviricota	Orthornavirae	Riboviria	root; Viruses; Riboviria; Orthornavirae; Kitrinoviricota; Tolucaviricetes; Tolivirales; Tombusviridae; Procedovirinae; Gammacarmovirus; Cowpea mottle virus	1; 10239; 2559587; 2732396; 2732406; 2732463; 2732548; 39738; 2560077; 1911601; 12627	Complete Genome	ICTV species exemplar			34881	ViralProj14755	ftp://ftp.ncbi.nlm.nih.gov/genomes/all/GCF/000/851/965/GCF_000851965.1_ViralProj14755
12637	Dengue virus	+ssRNA	+	ss	RNA		viral		human; vertebrates; invertebrates	animal	GCF_000871845.1	11060	Dengue virus 2	Flavivirus	Flaviviridae	Amarillovirales	Flasuviricetes	Kitrinoviricota	Orthornavirae	Riboviria	root; Viruses; Riboviria; Orthornavirae; Kitrinoviricota; Flasuviricetes; Amarillovirales; Flaviviridae; Flavivirus; Dengue virus	1; 10239; 2559587; 2732396; 2732406; 2732462; 2732545; 11050; 11051; 12637	Complete Genome	ICTV species exemplar	reference genome		34183	ViralProj20183	ftp://ftp.ncbi.nlm.nih.gov/genomes/all/GCF/000/871/845/GCF_000871845.1_ViralProj20183
12639	Duck hepatitis B virus	dsDNA-RT		ds	DNA	RT	viral		vertebrates	animal	GCF_000847905.1	12639	Duck hepatitis B virus	Avihepadnavirus	Hepadnaviridae	Blubervirales	Revtraviricetes	Artverviricota	Pararnavirae	Riboviria	root; Viruses; Riboviria; Pararnavirae; Artverviricota; Revtraviricetes; Blubervirales; Hepadnaviridae; Avihepadnavirus; Duck hepatitis B virus	1; 10239; 2559587; 2732397; 2732409; 2732514; 2732515; 10404; 10437; 12639	Complete Genome	ICTV species exemplar			33927	ViralProj14576	ftp://ftp.ncbi.nlm.nih.gov/genomes/all/GCF/000/847/905/GCF_000847905.1_ViralProj14576
12643	Ectromelia virus	dsDNA		ds	DNA		viral		human; vertebrates	animal	GCF_000841905.1	12643	Ectromelia virus	Orthopoxvirus	Poxviridae	Chitovirales	Pokkesviricetes	Nucleocytoviricota	Bamfordvirae	Varidnaviria	root; Viruses; Varidnaviria; Bamfordvirae; Nucleocytoviricota; Pokkesviricetes; Chitovirales; Poxviridae; Chordopoxvirinae; Orthopoxvirus; Ectromelia virus	1; 10239; 2732004; 2732005; 2732007; 2732525; 2732527; 10240; 10241; 10242; 12643	Complete Genome	ICTV species exemplar			36161	ViralProj14211	ftp://ftp.ncbi.nlm.nih.gov/genomes/all/GCF/000/841/905/GCF_000841905.1_ViralProj14211
12657	Equid gammaherpesvirus 2	dsDNA		ds	DNA		viral		vertebrates	animal	GCF_000843985.2	12657	Equid gammaherpesvirus 2	Percavirus	Herpesviridae	Herpesvirales	Herviviricetes	Peploviricota	Heunggongvirae	Duplodnaviria	root; Viruses; Duplodnaviria; Heunggongvirae; Peploviricota; Herviviricetes; Herpesvirales; Herpesviridae; Gammaherpesvirinae; Percavirus; Equid gammaherpesvirus 2	1; 10239; 2731341; 2731360; 2731361; 2731363; 548681; 10292; 10374; 548688; 12657	Complete Genome	ICTV species exemplar			34765	ViralProj14457	ftp://ftp.ncbi.nlm.nih.gov/genomes/all/GCF/000/843/985/GCF_000843985.2_ViralProj14457
12730	Human respirovirus 1	-ssRNA	-	ss	RNA		viral		human; vertebrates	animal	GCF_000848705.1	12730	Human respirovirus 1	Respirovirus	Paramyxoviridae	Mononegavirales	Monjiviricetes	Negarnaviricota	Orthornavirae	Riboviria	root; Viruses; Riboviria; Orthornavirae; Negarnaviricota; Haploviricotina; Monjiviricetes; Mononegavirales; Paramyxoviridae; Orthoparamyxovirinae; Respirovirus; Human respirovirus 1	1; 10239; 2559587; 2732396; 2497569; 2497570; 2497574; 11157; 11158; 2560076; 186938; 12730	Complete Genome	ICTV species exemplar			37330	ViralProj14743	ftp://ftp.ncbi.nlm.nih.gov/genomes/all/GCF/000/848/705/GCF_000848705.1_ViralProj14743
12742	Infectious flacherie virus	+ssRNA	+	ss	RNA		viral		invertebrates	animal	GCF_000852185.1	12742	Infectious flacherie virus	Iflavirus	Iflaviridae	Picornavirales	Pisoniviricetes	Pisuviricota	Orthornavirae	Riboviria	root; Viruses; Riboviria; Orthornavirae; Pisuviricota; Pisoniviricetes; Picornavirales; Iflaviridae; Iflavirus; Infectious flacherie virus	1; 10239; 2559587; 2732396; 2732408; 2732506; 464095; 699189; 232799; 12742	Complete Genome	ICTV species exemplar			35890	ViralProj14800	ftp://ftp.ncbi.nlm.nih.gov/genomes/all/GCF/000/852/185/GCF_000852185.1_ViralProj14800
12777	Parsnip yellow fleck virus	+ssRNA	+	ss	RNA		viral		land plants	plant	GCF_000862945.1	12777	Parsnip yellow fleck virus	Sequivirus	Secoviridae	Picornavirales	Pisoniviricetes	Pisuviricota	Orthornavirae	Riboviria	root; Viruses; Riboviria; Orthornavirae; Pisuviricota; Pisoniviricetes; Picornavirales; Secoviridae; Sequivirus; Parsnip yellow fleck virus	1; 10239; 2559587; 2732396; 2732408; 2732506; 464095; 675072; 12057; 12777	Complete Genome	ICTV species exemplar			34088	ViralProj15299	ftp://ftp.ncbi.nlm.nih.gov/genomes/all/GCF/000/862/945/GCF_000862945.1_ViralProj15299
12783	Pear blister canker viroid	NA		ss	RNA		subviral	viroid	land plants	plant	GCF_000855365.1	12783	Pear blister canker viroid	Apscaviroid	Pospiviroidae						root; Viruses; Pospiviroidae; Apscaviroid; Pear blister canker viroid	1; 10239; 185751; 185756; 12783	Complete Genome	ICTV species exemplar			35663	ViralProj14965	ftp://ftp.ncbi.nlm.nih.gov/genomes/all/GCF/000/855/365/GCF_000855365.1_ViralProj14965
12804	Puma lentivirus	+ssRNA-RT	+	ss	RNA	RT	viral		vertebrates	animal	GCF_002829785.1	32615	Puma lentivirus 14	Lentivirus	Retroviridae	Ortervirales	Revtraviricetes	Artverviricota	Pararnavirae	Riboviria	root; Viruses; Riboviria; Pararnavirae; Artverviricota; Revtraviricetes; Ortervirales; Retroviridae; Orthoretrovirinae; Lentivirus; Puma lentivirus	1; 10239; 2559587; 2732397; 2732409; 2732514; 2169561; 11632; 327045; 11646; 12804	Complete Genome	ICTV species exemplar			43336	ASM282978v1	ftp://ftp.ncbi.nlm.nih.gov/genomes/all/GCF/002/829/785/GCF_002829785.1_ASM282978v1
12809	Raspberry ringspot virus	+ssRNA	+	ss	RNA		viral		land plants	plant	GCF_000854425.1	12809	Raspberry ringspot virus	Nepovirus	Secoviridae	Picornavirales	Pisoniviricetes	Pisuviricota	Orthornavirae	Riboviria	root; Viruses; Riboviria; Orthornavirae; Pisuviricota; Pisoniviricetes; Picornavirales; Secoviridae; Comovirinae; Nepovirus; Raspberry ringspot virus	1; 10239; 2559587; 2732396; 2732408; 2732506; 464095; 675072; 675075; 12270; 12809	Complete Genome	ICTV species exemplar			37958	ViralMultiSegProj14934	ftp://ftp.ncbi.nlm.nih.gov/genomes/all/GCF/000/854/425/GCF_000854425.1_ViralMultiSegProj14934
12814	Respiratory syncytial virus	-ssRNA	-	ss	RNA		viral		human; vertebrates	animal	GCF_000856445.1	12814	Respiratory syncytial virus		Pneumoviridae	Mononegavirales	Monjiviricetes	Negarnaviricota	Orthornavirae	Riboviria	root; Viruses; Riboviria; Orthornavirae; Negarnaviricota; Haploviricotina; Monjiviricetes; Mononegavirales; Pneumoviridae; unclassified Pneumoviridae; Respiratory syncytial virus	1; 10239; 2559587; 2732396; 2497569; 2497570; 2497574; 11157; 11244; 2133750; 12814	Complete Genome				35517	ViralProj15004	ftp://ftp.ncbi.nlm.nih.gov/genomes/all/GCF/000/856/445/GCF_000856445.1_ViralProj15004
12844	Sweet potato feathery mottle virus	+ssRNA	+	ss	RNA		viral		land plants	plant	GCF_000863185.1	12844	Sweet potato feathery mottle virus	Potyvirus	Potyviridae	Patatavirales	Stelpaviricetes	Pisuviricota	Orthornavirae	Riboviria	root; Viruses; Riboviria; Orthornavirae; Pisuviricota; Stelpaviricetes; Patatavirales; Potyviridae; Potyvirus; Sweet potato feathery mottle virus	1; 10239; 2559587; 2732396; 2732408; 2732507; 2732550; 39729; 12195; 12844	Complete Genome	ICTV species exemplar			35716	ViralProj15347	ftp://ftp.ncbi.nlm.nih.gov/genomes/all/GCF/000/863/185/GCF_000863185.1_ViralProj15347
12885	Tomato apical stunt viroid	NA		ss	RNA		subviral	viroid	land plants	plant	GCF_000848345.1	12885	Tomato apical stunt viroid	Pospiviroid	Pospiviroidae						root; Viruses; Pospiviroidae; Pospiviroid; Tomato apical stunt viroid	1; 10239; 185751; 185753; 12885	Complete Genome	ICTV species exemplar			34184	ViralProj14670	ftp://ftp.ncbi.nlm.nih.gov/genomes/all/GCF/000/848/345/GCF_000848345.1_ViralProj14670
12888	Tomato planta macho viroid	NA		ss	RNA		subviral	viroid	land plants	plant	GCF_000856425.1	12888	Tomato planta macho viroid	Pospiviroid	Pospiviroidae						root; Viruses; Pospiviroidae; Pospiviroid; Tomato planta macho viroid	1; 10239; 185751; 185753; 12888	Complete Genome	ICTV species exemplar			34184	ViralProj15000	ftp://ftp.ncbi.nlm.nih.gov/genomes/all/GCF/000/856/425/GCF_000856425.1_ViralProj15000
12889	Coconut tinangaja viroid	NA		ss	RNA		subviral	viroid	land plants	plant	GCF_000848305.1	12889	Coconut tinangaja viroid	Cocadviroid	Pospiviroidae						root; Viruses; Pospiviroidae; Cocadviroid; Coconut tinangaja viroid	1; 10239; 185751; 185754; 12889	Complete Genome	ICTV species exemplar			34183	ViralProj14662	ftp://ftp.ncbi.nlm.nih.gov/genomes/all/GCF/000/848/305/GCF_000848305.1_ViralProj14662
12890	Citrus exocortis viroid	NA		ss	RNA		subviral	viroid	land plants	plant	GCF_000849865.1	12890	Citrus exocortis viroid	Pospiviroid	Pospiviroidae						root; Viruses; Pospiviroidae; Pospiviroid; Citrus exocortis viroid	1; 10239; 185751; 185753; 12890	Complete Genome	ICTV species exemplar			34183	ViralProj14637	ftp://ftp.ncbi.nlm.nih.gov/genomes/all/GCF/000/849/865/GCF_000849865.1_ViralProj14637
12892	Potato spindle tuber viroid	NA		ss	RNA		subviral	viroid	land plants	plant	GCF_000856265.1	12892	Potato spindle tuber viroid	Pospiviroid	Pospiviroidae						root; Viruses; Pospiviroidae; Pospiviroid; Potato spindle tuber viroid	1; 10239; 185751; 185753; 12892	Complete Genome	ICTV species exemplar			30111	ViralProj14966	ftp://ftp.ncbi.nlm.nih.gov/genomes/all/GCF/000/856/265/GCF_000856265.1_ViralProj14966
12893	Hop stunt viroid	NA		ss	RNA		subviral	viroid	land plants	plant	GCF_000847785.1	12893	Hop stunt viroid	Hostuviroid	Pospiviroidae						root; Viruses; Pospiviroidae; Hostuviroid; Hop stunt viroid	1; 10239; 185751; 147262; 12893	Complete Genome	ICTV species exemplar			32442	ViralProj14720	ftp://ftp.ncbi.nlm.nih.gov/genomes/all/GCF/000/847/785/GCF_000847785.1_ViralProj14720
12894	Peach latent mosaic viroid	NA		ss	RNA		subviral	viroid	land plants	plant	GCF_000850605.1	12894	Peach latent mosaic viroid	Pelamoviroid	Avsunviroidae						root; Viruses; Avsunviroidae; Pelamoviroid; Peach latent mosaic viroid	1; 10239; 185752; 185759; 12894	Complete Genome	ICTV species exemplar			34183	ViralProj14772	ftp://ftp.ncbi.nlm.nih.gov/genomes/all/GCF/000/850/605/GCF_000850605.1_ViralProj14772
12895	Apple scar skin viroid	NA		ss	RNA		subviral	viroid	land plants	plant	GCF_000854585.1	12895	Apple scar skin viroid	Apscaviroid	Pospiviroidae						root; Viruses; Pospiviroidae; Apscaviroid; Apple scar skin viroid	1; 10239; 185751; 185756; 12895	Complete Genome	ICTV species exemplar			33074	ViralProj14967	ftp://ftp.ncbi.nlm.nih.gov/genomes/all/GCF/000/854/585/GCF_000854585.1_ViralProj14967
12896	Avocado sunblotch viroid	NA		ss	RNA		subviral	viroid	land plants	plant	GCF_000853625.1	12896	Avocado sunblotch viroid	Avsunviroid	Avsunviroidae						root; Viruses; Avsunviroidae; Avsunviroid; Avocado sunblotch viroid	1; 10239; 185752; 185758; 12896	Complete Genome	ICTV species exemplar			34087	ViralProj14908	ftp://ftp.ncbi.nlm.nih.gov/genomes/all/GCF/000/853/625/GCF_000853625.1_ViralProj14908
12897	Chrysanthemum stunt viroid	NA		ss	RNA		subviral	viroid	land plants	plant	GCF_000853905.1	12897	Chrysanthemum stunt viroid	Pospiviroid	Pospiviroidae						root; Viruses; Pospiviroidae; Pospiviroid; Chrysanthemum stunt viroid	1; 10239; 185751; 185753; 12897	Complete Genome	ICTV species exemplar			30258	ViralProj14968	ftp://ftp.ncbi.nlm.nih.gov/genomes/all/GCF/000/853/905/GCF_000853905.1_ViralProj14968
12898	Citrus bark cracking viroid	NA		ss	RNA		subviral	viroid	land plants	plant	GCF_000852785.1	12898	Citrus bark cracking viroid	Cocadviroid	Pospiviroidae						root; Viruses; Pospiviroidae; Cocadviroid; Citrus bark cracking viroid	1; 10239; 185751; 185754; 12898	Complete Genome	ICTV species exemplar			33582	ViralProj14757	ftp://ftp.ncbi.nlm.nih.gov/genomes/all/GCF/000/852/785/GCF_000852785.1_ViralProj14757
12899	Coleus blumei viroid	NA		ss	RNA		subviral	viroid	land plants	plant	GCF_000850865.1	12899	Coleus blumei viroid	Coleviroid	Pospiviroidae						root; Viruses; Pospiviroidae; Coleviroid; Coleus blumei viroid	1; 10239; 185751; 185757; 12899	Complete Genome				35438	ViralProj14826	ftp://ftp.ncbi.nlm.nih.gov/genomes/all/GCF/000/850/865/GCF_000850865.1_ViralProj14826
12901	Columnea latent viroid	NA		ss	RNA		subviral	viroid	land plants	plant	GCF_000850525.1	12901	Columnea latent viroid	Pospiviroid	Pospiviroidae						root; Viruses; Pospiviroidae; Pospiviroid; Columnea latent viroid	1; 10239; 185751; 185753; 12901	Complete Genome	ICTV species exemplar			32854	ViralProj14756	ftp://ftp.ncbi.nlm.nih.gov/genomes/all/GCF/000/850/525/GCF_000850525.1_ViralProj14756
12904	Grapevine yellow speckle viroid 1	NA		ss	RNA		subviral	viroid	land plants	plant	GCF_000854565.1	12904	Grapevine yellow speckle viroid 1	Apscaviroid	Pospiviroidae						root; Viruses; Pospiviroidae; Apscaviroid; Grapevine yellow speckle viroid 1	1; 10239; 185751; 185756; 12904	Complete Genome	ICTV species exemplar			35992	ViralProj14963	ftp://ftp.ncbi.nlm.nih.gov/genomes/all/GCF/000/854/565/GCF_000854565.1_ViralProj14963
12906	Citrus bent leaf viroid	NA		ss	RNA		subviral	viroid	land plants	plant	GCF_000855385.1	12906	Citrus bent leaf viroid	Apscaviroid	Pospiviroidae						root; Viruses; Pospiviroidae; Apscaviroid; Citrus bent leaf viroid	1; 10239; 185751; 185756; 12906	Complete Genome	ICTV species exemplar			34773	ViralProj14969	ftp://ftp.ncbi.nlm.nih.gov/genomes/all/GCF/000/855/385/GCF_000855385.1_ViralProj14969
12907	Hop latent viroid	NA		ss	RNA		subviral	viroid	land plants	plant	GCF_000856285.1	12907	Hop latent viroid	Cocadviroid	Pospiviroidae						root; Viruses; Pospiviroidae; Cocadviroid; Hop latent viroid	1; 10239; 185751; 185754; 12907	Complete Genome	ICTV species exemplar			32307	ViralProj14970	ftp://ftp.ncbi.nlm.nih.gov/genomes/all/GCF/000/856/285/GCF_000856285.1_ViralProj14970
28288	Hyphantria cunea nucleopolyhedrovirus	dsDNA		ds	DNA		viral		invertebrates	animal	GCF_000864485.1	28288	Hyphantria cunea nucleopolyhedrovirus	Alphabaculovirus	Baculoviridae						root; Viruses; Baculoviridae; Alphabaculovirus; Hyphantria cunea nucleopolyhedrovirus	1; 10239; 10442; 558016; 28288	Complete Genome	ICTV species exemplar			38750	ViralProj16343	ftp://ftp.ncbi.nlm.nih.gov/genomes/all/GCF/000/864/485/GCF_000864485.1_ViralProj16343
28289	Cydia pomonella granulovirus	dsDNA		ds	DNA		viral		invertebrates	animal	GCF_000839785.1	28289	Cydia pomonella granulovirus	Betabaculovirus	Baculoviridae						root; Viruses; Baculoviridae; Betabaculovirus; Cydia pomonella granulovirus	1; 10239; 10442; 558017; 28289	Complete Genome	ICTV species exemplar			36983	ViralProj14118	ftp://ftp.ncbi.nlm.nih.gov/genomes/all/GCF/000/839/785/GCF_000839785.1_ViralProj14118
28295	Porcine epidemic diarrhea virus	+ssRNA	+	ss	RNA		viral		vertebrates	animal	GCF_000848685.1	28295	Porcine epidemic diarrhea virus	Alphacoronavirus	Coronaviridae	Nidovirales	Pisoniviricetes	Pisuviricota	Orthornavirae	Riboviria	root; Viruses; Riboviria; Orthornavirae; Pisuviricota; Pisoniviricetes; Nidovirales; Cornidovirineae; Coronaviridae; Orthocoronavirinae; Alphacoronavirus; Pedacovirus; Porcine epidemic diarrhea virus	1; 10239; 2559587; 2732396; 2732408; 2732506; 76804; 2499399; 11118; 2501931; 693996; 2509505; 28295	Complete Genome	ICTV species exemplar			37004	ViralProj14739	ftp://ftp.ncbi.nlm.nih.gov/genomes/all/GCF/000/848/685/GCF_000848685.1_ViralProj14739
28300	Heron hepatitis B virus	dsDNA-RT		ds	DNA	RT	viral		human; vertebrates	animal	GCF_000861965.1	28300	Heron hepatitis B virus	Avihepadnavirus	Hepadnaviridae	Blubervirales	Revtraviricetes	Artverviricota	Pararnavirae	Riboviria	root; Viruses; Riboviria; Pararnavirae; Artverviricota; Revtraviricetes; Blubervirales; Hepadnaviridae; Avihepadnavirus; Heron hepatitis B virus	1; 10239; 2559587; 2732397; 2732409; 2732514; 2732515; 10404; 10437; 28300	Complete Genome	ICTV species exemplar			34183	ViralProj15458	ftp://ftp.ncbi.nlm.nih.gov/genomes/all/GCF/000/861/965/GCF_000861965.1_ViralProj15458
28304	Murid betaherpesvirus 2	dsDNA		ds	DNA		viral		vertebrates	animal	GCF_000844625.1	79700	Rat cytomegalovirus Maastricht	Muromegalovirus	Herpesviridae	Herpesvirales	Herviviricetes	Peploviricota	Heunggongvirae	Duplodnaviria	root; Viruses; Duplodnaviria; Heunggongvirae; Peploviricota; Herviviricetes; Herpesvirales; Herpesviridae; Betaherpesvirinae; Muromegalovirus; Murid betaherpesvirus 2	1; 10239; 2731341; 2731360; 2731361; 2731363; 548681; 10292; 10357; 10365; 28304	Complete Genome	ICTV species exemplar			36752	ViralProj14419	ftp://ftp.ncbi.nlm.nih.gov/genomes/all/GCF/000/844/625/GCF_000844625.1_ViralProj14419
28321	Amsacta moorei entomopoxvirus	dsDNA		ds	DNA		viral		invertebrates	animal	GCF_000837185.1	28321	Amsacta moorei entomopoxvirus	Betaentomopoxvirus	Poxviridae	Chitovirales	Pokkesviricetes	Nucleocytoviricota	Bamfordvirae	Varidnaviria	root; Viruses; Varidnaviria; Bamfordvirae; Nucleocytoviricota; Pokkesviricetes; Chitovirales; Poxviridae; Entomopoxvirinae; Betaentomopoxvirus; Amsacta moorei entomopoxvirus	1; 10239; 2732004; 2732005; 2732007; 2732525; 2732527; 10240; 10284; 10286; 28321	Complete Genome	ICTV species exemplar			36768	ViralProj14097	ftp://ftp.ncbi.nlm.nih.gov/genomes/all/GCF/000/837/185/GCF_000837185.1_ViralProj14097
28344	Porcine reproductive and respiratory syndrome virus	+ssRNA	+	ss	RNA		viral		vertebrates	animal	GCF_000862745.1	28344	Porcine reproductive and respiratory syndrome virus		Arteriviridae	Nidovirales	Pisoniviricetes	Pisuviricota	Orthornavirae	Riboviria	root; Viruses; Riboviria; Orthornavirae; Pisuviricota; Pisoniviricetes; Nidovirales; Arnidovirineae; Arteriviridae; unclassified Arteriviridae; Porcine reproductive and respiratory syndrome virus	1; 10239; 2559587; 2732396; 2732408; 2732506; 76804; 2499398; 76803; 325675; 28344	Complete Genome				36089	ViralProj15437	ftp://ftp.ncbi.nlm.nih.gov/genomes/all/GCF/000/862/745/GCF_000862745.1_ViralProj15437
28347	Apple stem grooving virus	+ssRNA	+	ss	RNA		viral		land plants	plant	GCF_000859505.1	28347	Apple stem grooving virus	Capillovirus	Betaflexiviridae	Tymovirales	Alsuviricetes	Kitrinoviricota	Orthornavirae	Riboviria	root; Viruses; Riboviria; Orthornavirae; Kitrinoviricota; Alsuviricetes; Tymovirales; Betaflexiviridae; Trivirinae; Capillovirus; Apple stem grooving virus	1; 10239; 2559587; 2732396; 2732406; 2732461; 675063; 675068; 1914298; 12174; 28347	Complete Genome	ICTV species exemplar			34115	ViralProj15119	ftp://ftp.ncbi.nlm.nih.gov/genomes/all/GCF/000/859/505/GCF_000859505.1_ViralProj15119
28348	Sweet clover necrotic mosaic virus	+ssRNA	+	ss	RNA		viral		land plants	plant	GCF_000852225.1	28348	Sweet clover necrotic mosaic virus	Dianthovirus	Tombusviridae	Tolivirales	Tolucaviricetes	Kitrinoviricota	Orthornavirae	Riboviria	root; Viruses; Riboviria; Orthornavirae; Kitrinoviricota; Tolucaviricetes; Tolivirales; Tombusviridae; Regressovirinae; Dianthovirus; Sweet clover necrotic mosaic virus	1; 10239; 2559587; 2732396; 2732406; 2732463; 2732548; 39738; 2560078; 12266; 28348	Complete Genome	ICTV species exemplar			34176	ViralMultiSegProj14809	ftp://ftp.ncbi.nlm.nih.gov/genomes/all/GCF/000/852/225/GCF_000852225.1_ViralMultiSegProj14809
28350	Tomato leaf curl virus	ssDNA		ss	DNA		viral		land plants	plant	GCF_000838425.1	28350	Tomato leaf curl virus	Begomovirus	Geminiviridae	Geplafuvirales	Repensiviricetes	Cressdnaviricota	Shotokuvirae	Monodnaviria	root; Viruses; Monodnaviria; Shotokuvirae; Cressdnaviricota; Repensiviricetes; Geplafuvirales; Geminiviridae; Begomovirus; Tomato leaf curl virus	1; 10239; 2731342; 2732092; 2732416; 2732424; 2732539; 10811; 10814; 28350	Complete Genome	ICTV species exemplar			34097	ViralProj14191	ftp://ftp.ncbi.nlm.nih.gov/genomes/all/GCF/000/838/425/GCF_000838425.1_ViralProj14191
28351	Strawberry latent ringspot virus	+ssRNA	+	ss	RNA		viral		land plants	plant	GCF_000857165.1	28351	Strawberry latent ringspot virus		Secoviridae	Picornavirales	Pisoniviricetes	Pisuviricota	Orthornavirae	Riboviria	root; Viruses; Riboviria; Orthornavirae; Pisuviricota; Pisoniviricetes; Picornavirales; Secoviridae; Strawberry latent ringspot virus	1; 10239; 2559587; 2732396; 2732408; 2732506; 464095; 675072; 28351	Complete Genome	ICTV species exemplar			38450	ViralMultiSegProj15167	ftp://ftp.ncbi.nlm.nih.gov/genomes/all/GCF/000/857/165/GCF_000857165.1_ViralMultiSegProj15167
28354	Plantago asiatica mosaic virus	+ssRNA	+	ss	RNA		viral		land plants	plant	GCF_000856745.1	28354	Plantago asiatica mosaic virus	Potexvirus	Alphaflexiviridae	Tymovirales	Alsuviricetes	Kitrinoviricota	Orthornavirae	Riboviria	root; Viruses; Riboviria; Orthornavirae; Kitrinoviricota; Alsuviricetes; Tymovirales; Alphaflexiviridae; Potexvirus; Plantago asiatica mosaic virus	1; 10239; 2559587; 2732396; 2732406; 2732461; 675063; 675064; 12176; 28354	Complete Genome	ICTV species exemplar			34121	ViralProj15073	ftp://ftp.ncbi.nlm.nih.gov/genomes/all/GCF/000/856/745/GCF_000856745.1_ViralProj15073
28355	Peanut clump virus	+ssRNA	+	ss	RNA		viral		land plants	plant	GCF_000850625.1	28355	Peanut clump virus	Pecluvirus	Virgaviridae	Martellivirales	Alsuviricetes	Kitrinoviricota	Orthornavirae	Riboviria	root; Viruses; Riboviria; Orthornavirae; Kitrinoviricota; Alsuviricetes; Martellivirales; Virgaviridae; Pecluvirus; Peanut clump virus	1; 10239; 2559587; 2732396; 2732406; 2732461; 2732544; 675071; 119492; 28355	Complete Genome	ICTV species exemplar			34639	ViralMultiSegProj14776	ftp://ftp.ncbi.nlm.nih.gov/genomes/all/GCF/000/850/625/GCF_000850625.1_ViralMultiSegProj14776
28369	Mycobacterium virus D29	dsDNA		ds	DNA		viral		bacteria	prokaryote	GCF_000841865.1	28369	Mycobacterium virus D29	Fromanvirus	Siphoviridae	Caudovirales	Caudoviricetes	Uroviricota	Heunggongvirae	Duplodnaviria	root; Viruses; Duplodnaviria; Heunggongvirae; Uroviricota; Caudoviricetes; Caudovirales; Siphoviridae; Fromanvirus; Mycobacterium virus D29	1; 10239; 2731341; 2731360; 2731618; 2731619; 28883; 10699; 186764; 28369	Complete Genome	ICTV species exemplar			35948	ViralProj14203	ftp://ftp.ncbi.nlm.nih.gov/genomes/all/GCF/000/841/865/GCF_000841865.1_ViralProj14203
28375	Soil-borne wheat mosaic virus	+ssRNA	+	ss	RNA		viral		land plants	plant	GCF_000849985.1	28375	Soil-borne wheat mosaic virus	Furovirus	Virgaviridae	Martellivirales	Alsuviricetes	Kitrinoviricota	Orthornavirae	Riboviria	root; Viruses; Riboviria; Orthornavirae; Kitrinoviricota; Alsuviricetes; Martellivirales; Virgaviridae; Furovirus; Soil-borne wheat mosaic virus	1; 10239; 2559587; 2732396; 2732406; 2732461; 2732544; 675071; 12291; 28375	Complete Genome	ICTV species exemplar			34132	ViralMultiSegProj14661	ftp://ftp.ncbi.nlm.nih.gov/genomes/all/GCF/000/849/985/GCF_000849985.1_ViralMultiSegProj14661
28871	Taterapox virus	dsDNA		ds	DNA		viral		vertebrates	animal	GCF_000869985.1	28871	Taterapox virus	Orthopoxvirus	Poxviridae	Chitovirales	Pokkesviricetes	Nucleocytoviricota	Bamfordvirae	Varidnaviria	root; Viruses; Varidnaviria; Bamfordvirae; Nucleocytoviricota; Pokkesviricetes; Chitovirales; Poxviridae; Chordopoxvirinae; Orthopoxvirus; Taterapox virus	1; 10239; 2732004; 2732005; 2732007; 2732525; 2732527; 10240; 10241; 10242; 28871	Complete Genome	ICTV species exemplar			38953	ViralProj17483	ftp://ftp.ncbi.nlm.nih.gov/genomes/all/GCF/000/869/985/GCF_000869985.1_ViralProj17483
28873	Camelpox virus	dsDNA		ds	DNA		viral		human; vertebrates	animal	GCF_000839105.1	28873	Camelpox virus	Orthopoxvirus	Poxviridae	Chitovirales	Pokkesviricetes	Nucleocytoviricota	Bamfordvirae	Varidnaviria	root; Viruses; Varidnaviria; Bamfordvirae; Nucleocytoviricota; Pokkesviricetes; Chitovirales; Poxviridae; Chordopoxvirinae; Orthopoxvirus; Camelpox virus	1; 10239; 2732004; 2732005; 2732007; 2732525; 2732527; 10240; 10241; 10242; 28873	Complete Genome	ICTV species exemplar			37291	ViralProj14156	ftp://ftp.ncbi.nlm.nih.gov/genomes/all/GCF/000/839/105/GCF_000839105.1_ViralProj14156
28874	Volepox virus	dsDNA		ds	DNA		viral		vertebrates	animal	GCF_001744115.1	28874	Volepox virus	Orthopoxvirus	Poxviridae	Chitovirales	Pokkesviricetes	Nucleocytoviricota	Bamfordvirae	Varidnaviria	root; Viruses; Varidnaviria; Bamfordvirae; Nucleocytoviricota; Pokkesviricetes; Chitovirales; Poxviridae; Chordopoxvirinae; Orthopoxvirus; Volepox virus	1; 10239; 2732004; 2732005; 2732007; 2732525; 2732527; 10240; 10241; 10242; 28874	Complete Genome	ICTV species exemplar			42636	ViralProj344208	ftp://ftp.ncbi.nlm.nih.gov/genomes/all/GCF/001/744/115/GCF_001744115.1_ViralProj344208
28875	Rotavirus A	dsRNA		ds	RNA		viral		human; vertebrates	animal	GCF_000880735.1	28875	Rotavirus A	Rotavirus	Reoviridae	Reovirales	Resentoviricetes	Duplornaviricota	Orthornavirae	Riboviria	root; Viruses; Riboviria; Orthornavirae; Duplornaviricota; Resentoviricetes; Reovirales; Reoviridae; Sedoreovirinae; Rotavirus; Rotavirus A	1; 10239; 2559587; 2732396; 2732405; 2732459; 2732541; 10880; 689832; 10912; 28875	Complete Genome	ICTV species exemplar			39751	ViralMultiSegProj32521	ftp://ftp.ncbi.nlm.nih.gov/genomes/all/GCF/000/880/735/GCF_000880735.1_ViralMultiSegProj32521
28876	Rotavirus B	dsRNA		ds	RNA		viral		human; vertebrates	animal	GCF_000907835.1	10942	Human rotavirus B	Rotavirus	Reoviridae	Reovirales	Resentoviricetes	Duplornaviricota	Orthornavirae	Riboviria	root; Viruses; Riboviria; Orthornavirae; Duplornaviricota; Resentoviricetes; Reovirales; Reoviridae; Sedoreovirinae; Rotavirus; Rotavirus B	1; 10239; 2559587; 2732396; 2732405; 2732459; 2732541; 10880; 689832; 10912; 28876	Complete Genome	ICTV species exemplar			41449	ViralMultiSegProj209367	ftp://ftp.ncbi.nlm.nih.gov/genomes/all/GCF/000/907/835/GCF_000907835.1_ViralMultiSegProj209367
28882	Ustilago maydis virus H1	dsRNA		ds	RNA		viral		fungi	fungus	GCF_000851465.1	28882	Ustilago maydis virus H1	Totivirus	Totiviridae	Ghabrivirales	Chrymotiviricetes	Duplornaviricota	Orthornavirae	Riboviria	root; Viruses; Riboviria; Orthornavirae; Duplornaviricota; Chrymotiviricetes; Ghabrivirales; Totiviridae; Totivirus; Ustilago maydis virus H1	1; 10239; 2559587; 2732396; 2732405; 2732458; 2732540; 11006; 11007; 28882	Complete Genome	ICTV species exemplar			34675	ViralProj14812	ftp://ftp.ncbi.nlm.nih.gov/genomes/all/GCF/000/851/465/GCF_000851465.1_ViralProj14812
29250	Heliothis zea nudivirus	dsDNA		ds	DNA		viral		invertebrates	animal	GCF_000841925.1	1128424	Helicoverpa zea nudivirus 2	Betanudivirus	Nudiviridae						root; Viruses; Nudiviridae; Betanudivirus; Heliothis zea nudivirus	1; 10239; 1511852; 1511854; 29250	Complete Genome	ICTV additional isolate			37498	ViralProj14215	ftp://ftp.ncbi.nlm.nih.gov/genomes/all/GCF/000/841/925/GCF_000841925.1_ViralProj14215
29252	Escherichia virus 186	dsDNA		ds	DNA		viral		bacteria	prokaryote	GCF_001500715.1	2681630	Escherichia phage 186	Eganvirus	Myoviridae	Caudovirales	Caudoviricetes	Uroviricota	Heunggongvirae	Duplodnaviria	root; Viruses; Duplodnaviria; Heunggongvirae; Uroviricota; Caudoviricetes; Caudovirales; Myoviridae; Peduovirinae; Eganvirus; Escherichia virus 186	1; 10239; 2731341; 2731360; 2731618; 2731619; 28883; 10662; 857479; 2732978; 29252	Complete Genome	ICTV species exemplar			34944	ViralProj307774	ftp://ftp.ncbi.nlm.nih.gov/genomes/all/GCF/001/500/715/GCF_001500715.1_ViralProj307774
29255	Giardia lamblia virus	dsRNA		ds	RNA		viral		metamonads	protist	GCF_000854825.1	29255	Giardia lamblia virus	Giardiavirus	Totiviridae	Ghabrivirales	Chrymotiviricetes	Duplornaviricota	Orthornavirae	Riboviria	root; Viruses; Riboviria; Orthornavirae; Duplornaviricota; Chrymotiviricetes; Ghabrivirales; Totiviridae; Giardiavirus; Giardia lamblia virus	1; 10239; 2559587; 2732396; 2732405; 2732458; 2732540; 11006; 11011; 29255	Complete Genome	ICTV species exemplar			34185	ViralProj15018	ftp://ftp.ncbi.nlm.nih.gov/genomes/all/GCF/000/854/825/GCF_000854825.1_ViralProj15018
29256	Trichomonas vaginalis virus	dsRNA		ds	RNA		viral		metamonads	protist	GCF_000852245.1	29256	Trichomonas vaginalis virus		Totiviridae	Ghabrivirales	Chrymotiviricetes	Duplornaviricota	Orthornavirae	Riboviria	root; Viruses; Riboviria; Orthornavirae; Duplornaviricota; Chrymotiviricetes; Ghabrivirales; Totiviridae; unclassified Totiviridae; Trichomonas vaginalis virus	1; 10239; 2559587; 2732396; 2732405; 2732458; 2732540; 11006; 39756; 29256	Complete Genome	ICTV species exemplar			34767	ViralProj14813	ftp://ftp.ncbi.nlm.nih.gov/genomes/all/GCF/000/852/245/GCF_000852245.1_ViralProj14813
29271	Dasheen mosaic virus	+ssRNA	+	ss	RNA		viral		land plants	plant	GCF_000860885.1	29271	Dasheen mosaic virus	Potyvirus	Potyviridae	Patatavirales	Stelpaviricetes	Pisuviricota	Orthornavirae	Riboviria	root; Viruses; Riboviria; Orthornavirae; Pisuviricota; Stelpaviricetes; Patatavirales; Potyviridae; Potyvirus; Dasheen mosaic virus	1; 10239; 2559587; 2732396; 2732408; 2732507; 2732550; 39729; 12195; 29271	Complete Genome	ICTV species exemplar			37174	ViralProj15388	ftp://ftp.ncbi.nlm.nih.gov/genomes/all/GCF/000/860/885/GCF_000860885.1_ViralProj15388
29272	Turnip vein-clearing virus	+ssRNA	+	ss	RNA		viral		land plants	plant	GCF_000849245.1	29272	Turnip vein-clearing virus	Tobamovirus	Virgaviridae	Martellivirales	Alsuviricetes	Kitrinoviricota	Orthornavirae	Riboviria	root; Viruses; Riboviria; Orthornavirae; Kitrinoviricota; Alsuviricetes; Martellivirales; Virgaviridae; Tobamovirus; Turnip vein-clearing virus	1; 10239; 2559587; 2732396; 2732406; 2732461; 2732544; 675071; 12234; 29272	Complete Genome	ICTV species exemplar			34284	ViralProj14685	ftp://ftp.ncbi.nlm.nih.gov/genomes/all/GCF/000/849/245/GCF_000849245.1_ViralProj14685
31504	Tobacco ringspot virus satellite RNA	NA		ss	RNA		subviral	virusoid	invertebrates	animal	GCF_000840125.1	31504	Tobacco ringspot virus satellite RNA								root; Viruses; Satellites; RNA satellites; Single stranded RNA satellites; Circular single stranded RNA satellites; Tobacco ringspot virus satellite RNA	1; 10239; 12877; 1250315; 373507; 141863; 31504	Complete Genome				34184	ViralProj14189	ftp://ftp.ncbi.nlm.nih.gov/genomes/all/GCF/000/840/125/GCF_000840125.1_ViralProj14189
31507	Anticarsia gemmatalis nucleopolyhedrovirus	dsDNA		ds	DNA		viral		invertebrates	animal	GCF_000868545.2	31507	Anticarsia gemmatalis nucleopolyhedrovirus	Alphabaculovirus	Baculoviridae						root; Viruses; Baculoviridae; Alphabaculovirus; unclassified Alphabaculovirus; Anticarsia gemmatalis nucleopolyhedrovirus	1; 10239; 10442; 558016; 745176; 31507	Complete Genome	ICTV species exemplar			39011	ViralProj17995	ftp://ftp.ncbi.nlm.nih.gov/genomes/all/GCF/000/868/545/GCF_000868545.2_ViralProj17995
31532	Lactococcus virus sk1	dsDNA		ds	DNA		viral		bacteria	prokaryote	GCF_000837965.1	31532	Lactococcus virus sk1	Skunavirus	Siphoviridae	Caudovirales	Caudoviricetes	Uroviricota	Heunggongvirae	Duplodnaviria	root; Viruses; Duplodnaviria; Heunggongvirae; Uroviricota; Caudoviricetes; Caudovirales; Siphoviridae; Skunavirus; Lactococcus virus sk1	1; 10239; 2731341; 2731360; 2731618; 2731619; 28883; 10699; 1623305; 31532	Complete Genome	ICTV species exemplar			35684	ViralProj14096	ftp://ftp.ncbi.nlm.nih.gov/genomes/all/GCF/000/837/965/GCF_000837965.1_ViralProj14096
31535	Pseudomonas virus D3	dsDNA		ds	DNA		viral		bacteria	prokaryote	GCF_000845025.2	31535	Pseudomonas virus D3	Detrevirus	Siphoviridae	Caudovirales	Caudoviricetes	Uroviricota	Heunggongvirae	Duplodnaviria	root; Viruses; Duplodnaviria; Heunggongvirae; Uroviricota; Caudoviricetes; Caudovirales; Siphoviridae; Detrevirus; Pseudomonas virus D3	1; 10239; 2731341; 2731360; 2731618; 2731619; 28883; 10699; 1623287; 31535	Complete Genome	ICTV species exemplar			36709	ViralProj14500	ftp://ftp.ncbi.nlm.nih.gov/genomes/all/GCF/000/845/025/GCF_000845025.2_ViralProj14500
31537	Lactococcus virus c2	dsDNA		ds	DNA		viral		bacteria	prokaryote	GCF_000837665.1	31537	Lactococcus virus c2	Ceduovirus	Siphoviridae	Caudovirales	Caudoviricetes	Uroviricota	Heunggongvirae	Duplodnaviria	root; Viruses; Duplodnaviria; Heunggongvirae; Uroviricota; Caudoviricetes; Caudovirales; Siphoviridae; Ceduovirus; Lactococcus virus c2	1; 10239; 2731341; 2731360; 2731618; 2731619; 28883; 10699; 186532; 31537	Complete Genome	ICTV species exemplar			35067	ViralProj14029	ftp://ftp.ncbi.nlm.nih.gov/genomes/all/GCF/000/837/665/GCF_000837665.1_ViralProj14029
31559	Cacao swollen shoot virus	dsDNA-RT		ds	DNA	RT	viral		land plants	plant	GCF_000844305.1	31559	Cacao swollen shoot virus	Badnavirus	Caulimoviridae	Ortervirales	Revtraviricetes	Artverviricota	Pararnavirae	Riboviria	root; Viruses; Riboviria; Pararnavirae; Artverviricota; Revtraviricetes; Ortervirales; Caulimoviridae; Badnavirus; Cacao swollen shoot virus	1; 10239; 2559587; 2732397; 2732409; 2732514; 2169561; 186534; 10652; 31559	Complete Genome	ICTV species exemplar			34185	ViralProj14534	ftp://ftp.ncbi.nlm.nih.gov/genomes/all/GCF/000/844/305/GCF_000844305.1_ViralProj14534
31600	Indian cassava mosaic virus	ssDNA		ss	DNA		viral		land plants	plant	GCF_000846665.1	31600	Indian cassava mosaic virus	Begomovirus	Geminiviridae	Geplafuvirales	Repensiviricetes	Cressdnaviricota	Shotokuvirae	Monodnaviria	root; Viruses; Monodnaviria; Shotokuvirae; Cressdnaviricota; Repensiviricetes; Geplafuvirales; Geminiviridae; Begomovirus; Indian cassava mosaic virus	1; 10239; 2731342; 2732092; 2732416; 2732424; 2732539; 10811; 10814; 31600	Complete Genome	ICTV species exemplar			34179	ViralMultiSegProj14483	ftp://ftp.ncbi.nlm.nih.gov/genomes/all/GCF/000/846/665/GCF_000846665.1_ViralMultiSegProj14483
31602	Bean calico mosaic virus	ssDNA		ss	DNA		viral		land plants	plant	GCF_000840005.1	31602	Bean calico mosaic virus	Begomovirus	Geminiviridae	Geplafuvirales	Repensiviricetes	Cressdnaviricota	Shotokuvirae	Monodnaviria	root; Viruses; Monodnaviria; Shotokuvirae; Cressdnaviricota; Repensiviricetes; Geplafuvirales; Geminiviridae; Begomovirus; Bean calico mosaic virus	1; 10239; 2731342; 2732092; 2732416; 2732424; 2732539; 10811; 10814; 31602	Complete Genome	ICTV species exemplar			36254	ViralMultiSegProj14165	ftp://ftp.ncbi.nlm.nih.gov/genomes/all/GCF/000/840/005/GCF_000840005.1_ViralMultiSegProj14165
31604	Small ruminant morbillivirus	-ssRNA	-	ss	RNA		viral		human; vertebrates	animal	GCF_000866445.1	2593991	Peste des petits ruminants virus	Morbillivirus	Paramyxoviridae	Mononegavirales	Monjiviricetes	Negarnaviricota	Orthornavirae	Riboviria	root; Viruses; Riboviria; Orthornavirae; Negarnaviricota; Haploviricotina; Monjiviricetes; Mononegavirales; Paramyxoviridae; Orthoparamyxovirinae; Morbillivirus; Small ruminant morbillivirus	1; 10239; 2559587; 2732396; 2497569; 2497570; 2497574; 11157; 11158; 2560076; 11229; 31604	Complete Genome	ICTV species exemplar			38280	ViralProj15499	ftp://ftp.ncbi.nlm.nih.gov/genomes/all/GCF/000/866/445/GCF_000866445.1_ViralProj15499
31658	Cell fusing agent virus	+ssRNA	+	ss	RNA		viral		invertebrates	animal	GCF_000862225.3	31658	Cell fusing agent virus	Flavivirus	Flaviviridae	Amarillovirales	Flasuviricetes	Kitrinoviricota	Orthornavirae	Riboviria	root; Viruses; Riboviria; Orthornavirae; Kitrinoviricota; Flasuviricetes; Amarillovirales; Flaviviridae; Flavivirus; unclassified Flavivirus; Cell fusing agent virus	1; 10239; 2559587; 2732396; 2732406; 2732462; 2732545; 11050; 11051; 39686; 31658	Complete Genome				34184	ViralProj15326	ftp://ftp.ncbi.nlm.nih.gov/genomes/all/GCF/000/862/225/GCF_000862225.3_ViralProj15326
31711	Cardamine chlorotic fleck virus	+ssRNA	+	ss	RNA		viral		land plants	plant	GCF_000848365.1	31711	Cardamine chlorotic fleck virus	Betacarmovirus	Tombusviridae	Tolivirales	Tolucaviricetes	Kitrinoviricota	Orthornavirae	Riboviria	root; Viruses; Riboviria; Orthornavirae; Kitrinoviricota; Tolucaviricetes; Tolivirales; Tombusviridae; Procedovirinae; Betacarmovirus; Cardamine chlorotic fleck virus	1; 10239; 2559587; 2732396; 2732406; 2732463; 2732548; 39738; 2560077; 1911600; 31711	Complete Genome	ICTV species exemplar			34185	ViralProj14674	ftp://ftp.ncbi.nlm.nih.gov/genomes/all/GCF/000/848/365/GCF_000848365.1_ViralProj14674
31713	Lettuce infectious yellows virus	+ssRNA	+	ss	RNA		viral		land plants	plant	GCF_000850585.1	31713	Lettuce infectious yellows virus	Crinivirus	Closteroviridae	Martellivirales	Alsuviricetes	Kitrinoviricota	Orthornavirae	Riboviria	root; Viruses; Riboviria; Orthornavirae; Kitrinoviricota; Alsuviricetes; Martellivirales; Closteroviridae; Crinivirus; Lettuce infectious yellows virus	1; 10239; 2559587; 2732396; 2732406; 2732461; 2732544; 69973; 67753; 31713	Complete Genome	ICTV species exemplar			34728	ViralMultiSegProj14768	ftp://ftp.ncbi.nlm.nih.gov/genomes/all/GCF/000/850/585/GCF_000850585.1_ViralMultiSegProj14768
31721	Beet necrotic yellow vein virus	+ssRNA	+	ss	RNA		viral		land plants	plant	GCF_000854885.1	31721	Beet necrotic yellow vein virus	Benyvirus	Benyviridae	Hepelivirales	Alsuviricetes	Kitrinoviricota	Orthornavirae	Riboviria	root; Viruses; Riboviria; Orthornavirae; Kitrinoviricota; Alsuviricetes; Hepelivirales; Benyviridae; Benyvirus; Beet necrotic yellow vein virus	1; 10239; 2559587; 2732396; 2732406; 2732461; 2732543; 1513233; 143901; 31721	Complete Genome	ICTV species exemplar			35193	ViralMultiSegProj15033	ftp://ftp.ncbi.nlm.nih.gov/genomes/all/GCF/000/854/885/GCF_000854885.1_ViralMultiSegProj15033
31722	Blueberry scorch virus	+ssRNA	+	ss	RNA		viral		land plants	plant	GCF_000861365.1	31722	Blueberry scorch virus	Carlavirus	Betaflexiviridae	Tymovirales	Alsuviricetes	Kitrinoviricota	Orthornavirae	Riboviria	root; Viruses; Riboviria; Orthornavirae; Kitrinoviricota; Alsuviricetes; Tymovirales; Betaflexiviridae; Quinvirinae; Carlavirus; Blueberry scorch virus	1; 10239; 2559587; 2732396; 2732406; 2732461; 675063; 675068; 1914297; 12163; 31722	Complete Genome	ICTV species exemplar			34270	ViralProj15329	ftp://ftp.ncbi.nlm.nih.gov/genomes/all/GCF/000/861/365/GCF_000861365.1_ViralProj15329
31732	Passion fruit woodiness virus	+ssRNA	+	ss	RNA		viral		land plants	plant	GCF_000889535.1	31732	Passion fruit woodiness virus	Potyvirus	Potyviridae	Patatavirales	Stelpaviricetes	Pisuviricota	Orthornavirae	Riboviria	root; Viruses; Riboviria; Orthornavirae; Pisuviricota; Stelpaviricetes; Patatavirales; Potyviridae; Potyvirus; Passion fruit woodiness virus	1; 10239; 2559587; 2732396; 2732408; 2732507; 2732550; 39729; 12195; 31732	Complete Genome	ICTV species exemplar			40526	ViralProj61089	ftp://ftp.ncbi.nlm.nih.gov/genomes/all/GCF/000/889/535/GCF_000889535.1_ViralProj61089
31741	Wheat streak mosaic virus	+ssRNA	+	ss	RNA		viral		land plants	plant	GCF_000862365.1	31741	Wheat streak mosaic virus	Tritimovirus	Potyviridae	Patatavirales	Stelpaviricetes	Pisuviricota	Orthornavirae	Riboviria	root; Viruses; Riboviria; Orthornavirae; Pisuviricota; Stelpaviricetes; Patatavirales; Potyviridae; Tritimovirus; Wheat streak mosaic virus	1; 10239; 2559587; 2732396; 2732408; 2732507; 2732550; 39729; 156207; 31741	Complete Genome	ICTV species exemplar			35900	ViralProj15354	ftp://ftp.ncbi.nlm.nih.gov/genomes/all/GCF/000/862/365/GCF_000862365.1_ViralProj15354
31742	Johnsongrass mosaic virus	+ssRNA	+	ss	RNA		viral		land plants	plant	GCF_000861465.1	31742	Johnsongrass mosaic virus	Potyvirus	Potyviridae	Patatavirales	Stelpaviricetes	Pisuviricota	Orthornavirae	Riboviria	root; Viruses; Riboviria; Orthornavirae; Pisuviricota; Stelpaviricetes; Patatavirales; Potyviridae; Potyvirus; Johnsongrass mosaic virus	1; 10239; 2559587; 2732396; 2732408; 2732507; 2732550; 39729; 12195; 31742	Complete Genome	ICTV species exemplar			34256	ViralProj15349	ftp://ftp.ncbi.nlm.nih.gov/genomes/all/GCF/000/861/465/GCF_000861465.1_ViralProj15349
31743	Sweet potato latent virus	+ssRNA	+	ss	RNA		viral		land plants	plant	GCF_000905635.1	31743	Sweet potato latent virus	Potyvirus	Potyviridae	Patatavirales	Stelpaviricetes	Pisuviricota	Orthornavirae	Riboviria	root; Viruses; Riboviria; Orthornavirae; Pisuviricota; Stelpaviricetes; Patatavirales; Potyviridae; Potyvirus; Sweet potato latent virus	1; 10239; 2559587; 2732396; 2732408; 2732507; 2732550; 39729; 12195; 31743	Complete Genome	ICTV species exemplar			41367	ViralProj196180	ftp://ftp.ncbi.nlm.nih.gov/genomes/all/GCF/000/905/635/GCF_000905635.1_ViralProj196180
31744	Rice yellow mottle virus	+ssRNA	+	ss	RNA		viral		land plants	plant	GCF_000863085.1	31744	Rice yellow mottle virus	Sobemovirus	Solemoviridae	Sobelivirales	Pisoniviricetes	Pisuviricota	Orthornavirae	Riboviria	root; Viruses; Riboviria; Orthornavirae; Pisuviricota; Pisoniviricetes; Sobelivirales; Solemoviridae; Sobemovirus; Rice yellow mottle virus	1; 10239; 2559587; 2732396; 2732408; 2732506; 2732553; 2169577; 12137; 31744	Complete Genome		reference genome		34213	ViralProj15327	ftp://ftp.ncbi.nlm.nih.gov/genomes/all/GCF/000/863/085/GCF_000863085.1_ViralProj15327
31749	Obuda pepper virus	+ssRNA	+	ss	RNA		viral		land plants	plant	GCF_000852265.1	31749	Obuda pepper virus	Tobamovirus	Virgaviridae	Martellivirales	Alsuviricetes	Kitrinoviricota	Orthornavirae	Riboviria	root; Viruses; Riboviria; Orthornavirae; Kitrinoviricota; Alsuviricetes; Martellivirales; Virgaviridae; Tobamovirus; Obuda pepper virus	1; 10239; 2559587; 2732396; 2732406; 2732461; 2732544; 675071; 12234; 31749	Complete Genome	ICTV species exemplar			34326	ViralProj14817	ftp://ftp.ncbi.nlm.nih.gov/genomes/all/GCF/000/852/265/GCF_000852265.1_ViralProj14817
31750	Pepper ringspot virus	+ssRNA	+	ss	RNA		viral		land plants	plant	GCF_000852885.1	31750	Pepper ringspot virus	Tobravirus	Virgaviridae	Martellivirales	Alsuviricetes	Kitrinoviricota	Orthornavirae	Riboviria	root; Viruses; Riboviria; Orthornavirae; Kitrinoviricota; Alsuviricetes; Martellivirales; Virgaviridae; Tobravirus; Pepper ringspot virus	1; 10239; 2559587; 2732396; 2732406; 2732461; 2732544; 675071; 12293; 31750	Complete Genome	ICTV species exemplar			34220	ViralMultiSegProj14777	ftp://ftp.ncbi.nlm.nih.gov/genomes/all/GCF/000/852/885/GCF_000852885.1_ViralMultiSegProj14777
31754	Lactococcus phage BK5-T	dsDNA		ds	DNA		viral		bacteria	prokaryote	GCF_000859265.1	31754	Lactococcus phage BK5-T		Siphoviridae	Caudovirales	Caudoviricetes	Uroviricota	Heunggongvirae	Duplodnaviria	root; Viruses; Duplodnaviria; Heunggongvirae; Uroviricota; Caudoviricetes; Caudovirales; Siphoviridae; unclassified Siphoviridae; Lactococcus phage BK5-T	1; 10239; 2731341; 2731360; 2731618; 2731619; 28883; 10699; 196894; 31754	Complete Genome				37037	ViralProj15244	ftp://ftp.ncbi.nlm.nih.gov/genomes/all/GCF/000/859/265/GCF_000859265.1_ViralProj15244
31757	Mycobacterium virus L5	dsDNA		ds	DNA		viral		bacteria	prokaryote	GCF_000846545.1	31757	Mycobacterium virus L5	Fromanvirus	Siphoviridae	Caudovirales	Caudoviricetes	Uroviricota	Heunggongvirae	Duplodnaviria	root; Viruses; Duplodnaviria; Heunggongvirae; Uroviricota; Caudoviricetes; Caudovirales; Siphoviridae; Fromanvirus; Mycobacterium virus L5	1; 10239; 2731341; 2731360; 2731618; 2731619; 28883; 10699; 186764; 31757	Complete Genome	ICTV species exemplar			34023	ViralProj14459	ftp://ftp.ncbi.nlm.nih.gov/genomes/all/GCF/000/846/545/GCF_000846545.1_ViralProj14459
31770	Shallot virus X	+ssRNA	+	ss	RNA		viral		land plants	plant	GCF_000850765.1	31770	Shallot virus X	Allexivirus	Alphaflexiviridae	Tymovirales	Alsuviricetes	Kitrinoviricota	Orthornavirae	Riboviria	root; Viruses; Riboviria; Orthornavirae; Kitrinoviricota; Alsuviricetes; Tymovirales; Alphaflexiviridae; Allexivirus; Shallot virus X	1; 10239; 2559587; 2732396; 2732406; 2732461; 675063; 675064; 140568; 31770	Complete Genome	ICTV species exemplar			34132	ViralProj14805	ftp://ftp.ncbi.nlm.nih.gov/genomes/all/GCF/000/850/765/GCF_000850765.1_ViralProj14805
32603	Human betaherpesvirus 6A	dsDNA		ds	DNA		viral		human	animal	GCF_000845685.2	32603	Human betaherpesvirus 6A	Roseolovirus	Herpesviridae	Herpesvirales	Herviviricetes	Peploviricota	Heunggongvirae	Duplodnaviria	root; Viruses; Duplodnaviria; Heunggongvirae; Peploviricota; Herviviricetes; Herpesvirales; Herpesviridae; Betaherpesvirinae; Roseolovirus; Human betaherpesvirus 6A	1; 10239; 2731341; 2731360; 2731361; 2731363; 548681; 10292; 10357; 40272; 32603	Complete Genome	ICTV species exemplar			34855	ViralProj14462	ftp://ftp.ncbi.nlm.nih.gov/genomes/all/GCF/000/845/685/GCF_000845685.2_ViralProj14462
32604	Human betaherpesvirus 6B	dsDNA		ds	DNA		viral		human; vertebrates	animal	GCF_000846365.1	32604	Human betaherpesvirus 6B	Roseolovirus	Herpesviridae	Herpesvirales	Herviviricetes	Peploviricota	Heunggongvirae	Duplodnaviria	root; Viruses; Duplodnaviria; Heunggongvirae; Peploviricota; Herviviricetes; Herpesvirales; Herpesviridae; Betaherpesvirinae; Roseolovirus; Human betaherpesvirus 6B	1; 10239; 2731341; 2731360; 2731361; 2731363; 548681; 10292; 10357; 40272; 32604	Complete Genome	ICTV species exemplar			36388	ViralProj14422	ftp://ftp.ncbi.nlm.nih.gov/genomes/all/GCF/000/846/365/GCF_000846365.1_ViralProj14422
32619	Sorghum mosaic virus	+ssRNA	+	ss	RNA		viral		land plants	plant	GCF_000856865.1	32619	Sorghum mosaic virus	Potyvirus	Potyviridae	Patatavirales	Stelpaviricetes	Pisuviricota	Orthornavirae	Riboviria	root; Viruses; Riboviria; Orthornavirae; Pisuviricota; Stelpaviricetes; Patatavirales; Potyviridae; Potyvirus; Sorghum mosaic virus	1; 10239; 2559587; 2732396; 2732408; 2732507; 2732550; 39729; 12195; 32619	Complete Genome	ICTV species exemplar			37293	ViralProj15098	ftp://ftp.ncbi.nlm.nih.gov/genomes/all/GCF/000/856/865/GCF_000856865.1_ViralProj15098
32620	Iris severe mosaic virus	+ssRNA	+	ss	RNA		viral		land plants	plant	GCF_001551305.1	32620	Iris severe mosaic virus	Potyvirus	Potyviridae	Patatavirales	Stelpaviricetes	Pisuviricota	Orthornavirae	Riboviria	root; Viruses; Riboviria; Orthornavirae; Pisuviricota; Stelpaviricetes; Patatavirales; Potyviridae; Potyvirus; Iris severe mosaic virus	1; 10239; 2559587; 2732396; 2732408; 2732507; 2732550; 39729; 12195; 32620	Complete Genome	ICTV species exemplar			42405	ViralProj310917	ftp://ftp.ncbi.nlm.nih.gov/genomes/all/GCF/001/551/305/GCF_001551305.1_ViralProj310917
32624	Lily mottle virus	+ssRNA	+	ss	RNA		viral		land plants	plant	GCF_000866425.1	32624	Lily mottle virus	Potyvirus	Potyviridae	Patatavirales	Stelpaviricetes	Pisuviricota	Orthornavirae	Riboviria	root; Viruses; Riboviria; Orthornavirae; Pisuviricota; Stelpaviricetes; Patatavirales; Potyviridae; Potyvirus; Lily mottle virus	1; 10239; 2559587; 2732396; 2732408; 2732507; 2732550; 39729; 12195; 32624	Complete Genome	ICTV species exemplar			37961	ViralProj15495	ftp://ftp.ncbi.nlm.nih.gov/genomes/all/GCF/000/866/425/GCF_000866425.1_ViralProj15495
32625	Mushroom bacilliform virus	+ssRNA	+	ss	RNA		viral		fungi	fungus	GCF_000849205.1	32625	Mushroom bacilliform virus	Barnavirus	Barnaviridae	Sobelivirales	Pisoniviricetes	Pisuviricota	Orthornavirae	Riboviria	root; Viruses; Riboviria; Orthornavirae; Pisuviricota; Pisoniviricetes; Sobelivirales; Barnaviridae; Barnavirus; Mushroom bacilliform virus	1; 10239; 2559587; 2732396; 2732408; 2732506; 2732553; 39741; 39742; 32625	Complete Genome	ICTV species exemplar			34615	ViralProj14676	ftp://ftp.ncbi.nlm.nih.gov/genomes/all/GCF/000/849/205/GCF_000849205.1_ViralProj14676
32629	Indian peanut clump virus	+ssRNA	+	ss	RNA		viral		land plants	plant	GCF_000851105.1	32629	Indian peanut clump virus	Pecluvirus	Virgaviridae	Martellivirales	Alsuviricetes	Kitrinoviricota	Orthornavirae	Riboviria	root; Viruses; Riboviria; Orthornavirae; Kitrinoviricota; Alsuviricetes; Martellivirales; Virgaviridae; Pecluvirus; Indian peanut clump virus	1; 10239; 2559587; 2732396; 2732406; 2732461; 2732544; 675071; 119492; 32629	Complete Genome	ICTV species exemplar			37728	ViralMultiSegProj14882	ftp://ftp.ncbi.nlm.nih.gov/genomes/all/GCF/000/851/105/GCF_000851105.1_ViralMultiSegProj14882
33706	Caviid betaherpesvirus 2	dsDNA		ds	DNA		viral		vertebrates	animal	GCF_000904135.1	33706	Caviid betaherpesvirus 2		Herpesviridae	Herpesvirales	Herviviricetes	Peploviricota	Heunggongvirae	Duplodnaviria	root; Viruses; Duplodnaviria; Heunggongvirae; Peploviricota; Herviviricetes; Herpesvirales; Herpesviridae; Betaherpesvirinae; Caviid betaherpesvirus 2	1; 10239; 2731341; 2731360; 2731361; 2731363; 548681; 10292; 10357; 33706	Complete Genome	ICTV species exemplar			41312	ViralProj188730	ftp://ftp.ncbi.nlm.nih.gov/genomes/all/GCF/000/904/135/GCF_000904135.1_ViralProj188730
33708	Murid gammaherpesvirus 4	dsDNA		ds	DNA		viral		vertebrates	animal	GCF_000845665.1	33708	Murid gammaherpesvirus 4	Rhadinovirus	Herpesviridae	Herpesvirales	Herviviricetes	Peploviricota	Heunggongvirae	Duplodnaviria	root; Viruses; Duplodnaviria; Heunggongvirae; Peploviricota; Herviviricetes; Herpesvirales; Herpesviridae; Gammaherpesvirinae; Rhadinovirus; Murid gammaherpesvirus 4	1; 10239; 2731341; 2731360; 2731361; 2731363; 548681; 10292; 10374; 10379; 33708	Complete Genome	ICTV species exemplar			35654	ViralProj14458	ftp://ftp.ncbi.nlm.nih.gov/genomes/all/GCF/000/845/665/GCF_000845665.1_ViralProj14458
33724	Nilaparvata lugens reovirus	dsRNA		ds	RNA		viral		invertebrates	animal	GCF_000852065.1	33724	Nilaparvata lugens reovirus	Fijivirus	Reoviridae	Reovirales	Resentoviricetes	Duplornaviricota	Orthornavirae	Riboviria	root; Viruses; Riboviria; Orthornavirae; Duplornaviricota; Resentoviricetes; Reovirales; Reoviridae; Spinareovirinae; Fijivirus; Nilaparvata lugens reovirus	1; 10239; 2559587; 2732396; 2732405; 2732459; 2732541; 10880; 689831; 10988; 33724	Complete Genome	ICTV species exemplar			34783	ViralMultiSegProj14775	ftp://ftp.ncbi.nlm.nih.gov/genomes/all/GCF/000/852/065/GCF_000852065.1_ViralMultiSegProj14775
33726	Mungbean yellow mosaic virus	ssDNA		ss	DNA		viral		land plants	plant	GCF_000845225.1	33726	Mungbean yellow mosaic virus	Begomovirus	Geminiviridae	Geplafuvirales	Repensiviricetes	Cressdnaviricota	Shotokuvirae	Monodnaviria	root; Viruses; Monodnaviria; Shotokuvirae; Cressdnaviricota; Repensiviricetes; Geplafuvirales; Geminiviridae; Begomovirus; Mungbean yellow mosaic virus	1; 10239; 2731342; 2732092; 2732416; 2732424; 2732539; 10811; 10814; 33726	Complete Genome	ICTV species exemplar			34409	ViralMultiSegProj14555	ftp://ftp.ncbi.nlm.nih.gov/genomes/all/GCF/000/845/225/GCF_000845225.1_ViralMultiSegProj14555
33743	Kyasanur Forest disease virus	+ssRNA	+	ss	RNA		viral		human; vertebrates; invertebrates	animal	GCF_002820625.1	33743	Kyasanur Forest disease virus	Flavivirus	Flaviviridae	Amarillovirales	Flasuviricetes	Kitrinoviricota	Orthornavirae	Riboviria	root; Viruses; Riboviria; Orthornavirae; Kitrinoviricota; Flasuviricetes; Amarillovirales; Flaviviridae; Flavivirus; Kyasanur Forest disease virus	1; 10239; 2559587; 2732396; 2732406; 2732462; 2732545; 11050; 11051; 33743	Complete Genome	ICTV species exemplar			43336	ASM282062v1	ftp://ftp.ncbi.nlm.nih.gov/genomes/all/GCF/002/820/625/GCF_002820625.1_ASM282062v1
33756	European brown hare syndrome virus	+ssRNA	+	ss	RNA		viral		vertebrates	animal	GCF_000857785.1	33756	European brown hare syndrome virus	Lagovirus	Caliciviridae	Picornavirales	Pisoniviricetes	Pisuviricota	Orthornavirae	Riboviria	root; Viruses; Riboviria; Orthornavirae; Pisuviricota; Pisoniviricetes; Picornavirales; Caliciviridae; Lagovirus; European brown hare syndrome virus	1; 10239; 2559587; 2732396; 2732408; 2732506; 464095; 11974; 95339; 33756	Complete Genome	ICTV species exemplar			35325	ViralProj15087	ftp://ftp.ncbi.nlm.nih.gov/genomes/all/GCF/000/857/785/GCF_000857785.1_ViralProj15087
33760	Prune dwarf virus	+ssRNA	+	ss	RNA		viral		land plants	plant	GCF_000869765.1	33760	Prune dwarf virus	Ilarvirus	Bromoviridae	Martellivirales	Alsuviricetes	Kitrinoviricota	Orthornavirae	Riboviria	root; Viruses; Riboviria; Orthornavirae; Kitrinoviricota; Alsuviricetes; Martellivirales; Bromoviridae; Ilarvirus; Prune dwarf virus	1; 10239; 2559587; 2732396; 2732406; 2732461; 2732544; 39740; 12316; 33760	Complete Genome	ICTV species exemplar			38855	ViralMultiSegProj16818	ftp://ftp.ncbi.nlm.nih.gov/genomes/all/GCF/000/869/765/GCF_000869765.1_ViralMultiSegProj16818
33763	Peanut mottle virus	+ssRNA	+	ss	RNA		viral		land plants	plant	GCF_000860725.1	33763	Peanut mottle virus	Potyvirus	Potyviridae	Patatavirales	Stelpaviricetes	Pisuviricota	Orthornavirae	Riboviria	root; Viruses; Riboviria; Orthornavirae; Pisuviricota; Stelpaviricetes; Patatavirales; Potyviridae; Potyvirus; Peanut mottle virus	1; 10239; 2559587; 2732396; 2732408; 2732507; 2732550; 39729; 12195; 33763	Complete Genome	ICTV species exemplar			35797	ViralProj15352	ftp://ftp.ncbi.nlm.nih.gov/genomes/all/GCF/000/860/725/GCF_000860725.1_ViralProj15352
33765	Tobacco vein banding mosaic virus	+ssRNA	+	ss	RNA		viral		land plants	plant	GCF_000873745.1	33765	Tobacco vein banding mosaic virus	Potyvirus	Potyviridae	Patatavirales	Stelpaviricetes	Pisuviricota	Orthornavirae	Riboviria	root; Viruses; Riboviria; Orthornavirae; Pisuviricota; Stelpaviricetes; Patatavirales; Potyviridae; Potyvirus; Tobacco vein banding mosaic virus	1; 10239; 2559587; 2732396; 2732408; 2732507; 2732550; 39729; 12195; 33765	Complete Genome	ICTV species exemplar			39406	ViralProj27895	ftp://ftp.ncbi.nlm.nih.gov/genomes/all/GCF/000/873/745/GCF_000873745.1_ViralProj27895
33771	Halorubrum phage HF2	dsDNA		ds	DNA		viral		archaea	prokaryote	GCF_000839925.2	33771	Halorubrum phage HF2		Myoviridae	Caudovirales	Caudoviricetes	Uroviricota	Heunggongvirae	Duplodnaviria	root; Viruses; Duplodnaviria; Heunggongvirae; Uroviricota; Caudoviricetes; Caudovirales; Myoviridae; unclassified Myoviridae; Halorubrum phage HF2	1; 10239; 2731341; 2731360; 2731618; 2731619; 28883; 10662; 196896; 33771	Complete Genome				37256	ViralProj14147	ftp://ftp.ncbi.nlm.nih.gov/genomes/all/GCF/000/839/925/GCF_000839925.2_ViralProj14147
33773	Olive latent virus 2	+ssRNA	+	ss	RNA		viral		land plants	plant	GCF_000851305.3	33773	Olive latent virus 2	Oleavirus	Bromoviridae	Martellivirales	Alsuviricetes	Kitrinoviricota	Orthornavirae	Riboviria	root; Viruses; Riboviria; Orthornavirae; Kitrinoviricota; Alsuviricetes; Martellivirales; Bromoviridae; Oleavirus; Olive latent virus 2	1; 10239; 2559587; 2732396; 2732406; 2732461; 2732544; 39740; 154322; 33773	Complete Genome	ICTV species exemplar			35069	ASM85130v3	ftp://ftp.ncbi.nlm.nih.gov/genomes/all/GCF/000/851/305/GCF_000851305.3_ASM85130v3
35238	Mycoplasma virus P1	dsDNA		ds	DNA		viral		bacteria	prokaryote	GCF_000838165.1	35238	Mycoplasma virus P1		Podoviridae	Caudovirales	Caudoviricetes	Uroviricota	Heunggongvirae	Duplodnaviria	root; Viruses; Duplodnaviria; Heunggongvirae; Uroviricota; Caudoviricetes; Caudovirales; Podoviridae; Picovirinae; Mycoplasma virus P1	1; 10239; 2731341; 2731360; 2731618; 2731619; 28883; 10744; 542836; 35238	Complete Genome	ICTV species exemplar			36760	ViralProj14136	ftp://ftp.ncbi.nlm.nih.gov/genomes/all/GCF/000/838/165/GCF_000838165.1_ViralProj14136
35241	Lactococcus phage Tuc2009	dsDNA		ds	DNA		viral		bacteria	prokaryote	GCF_000838985.1	35241	Lactococcus phage Tuc2009		Siphoviridae	Caudovirales	Caudoviricetes	Uroviricota	Heunggongvirae	Duplodnaviria	root; Viruses; Duplodnaviria; Heunggongvirae; Uroviricota; Caudoviricetes; Caudovirales; Siphoviridae; unclassified Siphoviridae; Lactococcus phage Tuc2009	1; 10239; 2731341; 2731360; 2731618; 2731619; 28883; 10699; 196894; 35241	Complete Genome				36319	ViralProj14131	ftp://ftp.ncbi.nlm.nih.gov/genomes/all/GCF/000/838/985/GCF_000838985.1_ViralProj14131
35243	Ateline alphaherpesvirus 1	dsDNA		ds	DNA		viral		vertebrates	animal	GCF_002118845.1	35243	Ateline alphaherpesvirus 1	Simplexvirus	Herpesviridae	Herpesvirales	Herviviricetes	Peploviricota	Heunggongvirae	Duplodnaviria	root; Viruses; Duplodnaviria; Heunggongvirae; Peploviricota; Herviviricetes; Herpesvirales; Herpesviridae; Alphaherpesvirinae; Simplexvirus; Ateline alphaherpesvirus 1	1; 10239; 2731341; 2731360; 2731361; 2731363; 548681; 10292; 10293; 10294; 35243	Complete Genome	ICTV species exemplar			42860	ViralProj385640	ftp://ftp.ncbi.nlm.nih.gov/genomes/all/GCF/002/118/845/GCF_002118845.1_ViralProj385640
35244	Bovine alphaherpesvirus 5	dsDNA		ds	DNA		viral		vertebrates	animal	GCF_000842385.2	35244	Bovine alphaherpesvirus 5	Varicellovirus	Herpesviridae	Herpesvirales	Herviviricetes	Peploviricota	Heunggongvirae	Duplodnaviria	root; Viruses; Duplodnaviria; Heunggongvirae; Peploviricota; Herviviricetes; Herpesvirales; Herpesviridae; Alphaherpesvirinae; Varicellovirus; Bovine alphaherpesvirus 5	1; 10239; 2731341; 2731360; 2731361; 2731363; 548681; 10292; 10293; 10319; 35244	Complete Genome	ICTV species exemplar			37958	ViralProj14313	ftp://ftp.ncbi.nlm.nih.gov/genomes/all/GCF/000/842/385/GCF_000842385.2_ViralProj14313
35246	Cercopithecine alphaherpesvirus 9	dsDNA		ds	DNA		viral		vertebrates	animal	GCF_000848845.1	35246	Cercopithecine alphaherpesvirus 9	Varicellovirus	Herpesviridae	Herpesvirales	Herviviricetes	Peploviricota	Heunggongvirae	Duplodnaviria	root; Viruses; Duplodnaviria; Heunggongvirae; Peploviricota; Herviviricetes; Herpesvirales; Herpesviridae; Alphaherpesvirinae; Varicellovirus; Cercopithecine alphaherpesvirus 9	1; 10239; 2731341; 2731360; 2731361; 2731363; 548681; 10292; 10293; 10319; 35246	Complete Genome	ICTV species exemplar			36827	ViralProj14596	ftp://ftp.ncbi.nlm.nih.gov/genomes/all/GCF/000/848/845/GCF_000848845.1_ViralProj14596
35250	Gallid alphaherpesvirus 3	dsDNA		ds	DNA		viral		vertebrates	animal	GCF_000838845.1	35250	Gallid alphaherpesvirus 3	Mardivirus	Herpesviridae	Herpesvirales	Herviviricetes	Peploviricota	Heunggongvirae	Duplodnaviria	root; Viruses; Duplodnaviria; Heunggongvirae; Peploviricota; Herviviricetes; Herpesvirales; Herpesviridae; Alphaherpesvirinae; Mardivirus; Gallid alphaherpesvirus 3	1; 10239; 2731341; 2731360; 2731361; 2731363; 548681; 10292; 10293; 180252; 35250	Complete Genome				36811	ViralProj14103	ftp://ftp.ncbi.nlm.nih.gov/genomes/all/GCF/000/838/845/GCF_000838845.1_ViralProj14103
35252	Alcelaphine gammaherpesvirus 1	dsDNA		ds	DNA		viral		vertebrates	animal	GCF_000838825.1	35252	Alcelaphine gammaherpesvirus 1	Macavirus	Herpesviridae	Herpesvirales	Herviviricetes	Peploviricota	Heunggongvirae	Duplodnaviria	root; Viruses; Duplodnaviria; Heunggongvirae; Peploviricota; Herviviricetes; Herpesvirales; Herpesviridae; Gammaherpesvirinae; Macavirus; Alcelaphine gammaherpesvirus 1	1; 10239; 2731341; 2731360; 2731361; 2731363; 548681; 10292; 10374; 548687; 35252	Complete Genome	ICTV species exemplar			35663	ViralProj14099	ftp://ftp.ncbi.nlm.nih.gov/genomes/all/GCF/000/838/825/GCF_000838825.1_ViralProj14099
35254	Cryptophlebia leucotreta granulovirus	dsDNA		ds	DNA		viral		invertebrates	animal	GCF_000841505.1	35254	Cryptophlebia leucotreta granulovirus	Betabaculovirus	Baculoviridae						root; Viruses; Baculoviridae; Betabaculovirus; Cryptophlebia leucotreta granulovirus	1; 10239; 10442; 558017; 35254	Complete Genome	ICTV species exemplar			37846	ViralProj14302	ftp://ftp.ncbi.nlm.nih.gov/genomes/all/GCF/000/841/505/GCF_000841505.1_ViralProj14302
35258	Lambdapapillomavirus 2	ssDNA		ss	DNA		viral		vertebrates	animal	GCF_000840825.1	35258	Lambdapapillomavirus 2	Lambdapapillomavirus	Papillomaviridae	Zurhausenvirales	Papovaviricetes	Cossaviricota	Shotokuvirae	Monodnaviria	root; Viruses; Monodnaviria; Shotokuvirae; Cossaviricota; Papovaviricetes; Zurhausenvirales; Papillomaviridae; Firstpapillomavirinae; Lambdapapillomavirus; Lambdapapillomavirus 2	1; 10239; 2731342; 2732092; 2732415; 2732421; 2732533; 151340; 2169595; 325462; 35258	Complete Genome	ICTV species exemplar			34865	ViralProj14326	ftp://ftp.ncbi.nlm.nih.gov/genomes/all/GCF/000/840/825/GCF_000840825.1_ViralProj14326
35269	Woodchuck hepatitis virus	dsDNA-RT		ds	DNA	RT	viral		vertebrates	animal	GCF_000840285.1	35269	Woodchuck hepatitis virus	Orthohepadnavirus	Hepadnaviridae	Blubervirales	Revtraviricetes	Artverviricota	Pararnavirae	Riboviria	root; Viruses; Riboviria; Pararnavirae; Artverviricota; Revtraviricetes; Blubervirales; Hepadnaviridae; Orthohepadnavirus; Woodchuck hepatitis virus	1; 10239; 2559587; 2732397; 2732409; 2732514; 2732515; 10404; 10405; 35269	Complete Genome	ICTV species exemplar			34184	ViralProj14212	ftp://ftp.ncbi.nlm.nih.gov/genomes/all/GCF/000/840/285/GCF_000840285.1_ViralProj14212
35279	Meaban virus	+ssRNA	+	ss	RNA		viral		human; vertebrates	animal	GCF_002004975.1	35279	Meaban virus	Flavivirus	Flaviviridae	Amarillovirales	Flasuviricetes	Kitrinoviricota	Orthornavirae	Riboviria	root; Viruses; Riboviria; Orthornavirae; Kitrinoviricota; Flasuviricetes; Amarillovirales; Flaviviridae; Flavivirus; Meaban virus	1; 10239; 2559587; 2732396; 2732406; 2732462; 2732545; 11050; 11051; 35279	Complete Genome	ICTV species exemplar			42782	ViralProj375048	ftp://ftp.ncbi.nlm.nih.gov/genomes/all/GCF/002/004/975/GCF_002004975.1_ViralProj375048
35280	Pelargonium leaf curl virus	+ssRNA	+	ss	RNA		viral		land plants	plant	GCF_001685265.1	35280	Pelargonium leaf curl virus	Tombusvirus	Tombusviridae	Tolivirales	Tolucaviricetes	Kitrinoviricota	Orthornavirae	Riboviria	root; Viruses; Riboviria; Orthornavirae; Kitrinoviricota; Tolucaviricetes; Tolivirales; Tombusviridae; Procedovirinae; Tombusvirus; Pelargonium leaf curl virus	1; 10239; 2559587; 2732396; 2732406; 2732463; 2732548; 39738; 2560077; 12141; 35280	Complete Genome	ICTV species exemplar			42564	ViralProj328134	ftp://ftp.ncbi.nlm.nih.gov/genomes/all/GCF/001/685/265/GCF_001685265.1_ViralProj328134
35281	Paprika mild mottle virus	+ssRNA	+	ss	RNA		viral		land plants	plant	GCF_000853745.1	35281	Paprika mild mottle virus	Tobamovirus	Virgaviridae	Martellivirales	Alsuviricetes	Kitrinoviricota	Orthornavirae	Riboviria	root; Viruses; Riboviria; Orthornavirae; Kitrinoviricota; Alsuviricetes; Martellivirales; Virgaviridae; Tobamovirus; Paprika mild mottle virus	1; 10239; 2559587; 2732396; 2732406; 2732461; 2732544; 675071; 12234; 35281	Complete Genome	ICTV species exemplar			37476	ViralProj14935	ftp://ftp.ncbi.nlm.nih.gov/genomes/all/GCF/000/853/745/GCF_000853745.1_ViralProj14935
35285	Wheat spindle streak mosaic virus	+ssRNA	+	ss	RNA		viral		land plants	plant	GCF_004117675.1	35285	Wheat spindle streak mosaic virus	Bymovirus	Potyviridae	Patatavirales	Stelpaviricetes	Pisuviricota	Orthornavirae	Riboviria	root; Viruses; Riboviria; Orthornavirae; Pisuviricota; Stelpaviricetes; Patatavirales; Potyviridae; Bymovirus; Wheat spindle streak mosaic virus	1; 10239; 2559587; 2732396; 2732408; 2732507; 2732550; 39729; 39731; 35285	Complete Genome				43508	ASM411767v1	ftp://ftp.ncbi.nlm.nih.gov/genomes/all/GCF/004/117/675/GCF_004117675.1_ASM411767v1
35286	Bamboo mosaic virus	+ssRNA	+	ss	RNA		viral		land plants	plant	GCF_000847825.1	35286	Bamboo mosaic virus	Potexvirus	Alphaflexiviridae	Tymovirales	Alsuviricetes	Kitrinoviricota	Orthornavirae	Riboviria	root; Viruses; Riboviria; Orthornavirae; Kitrinoviricota; Alsuviricetes; Tymovirales; Alphaflexiviridae; Potexvirus; Bamboo mosaic virus	1; 10239; 2559587; 2732396; 2732406; 2732461; 675063; 675064; 12176; 35286	Complete Genome	ICTV species exemplar			34728	ViralProj14728	ftp://ftp.ncbi.nlm.nih.gov/genomes/all/GCF/000/847/825/GCF_000847825.1_ViralProj14728
35287	Rice tungro spherical virus	+ssRNA	+	ss	RNA		viral		land plants	plant	GCF_000860625.1	35287	Rice tungro spherical virus	Waikavirus	Secoviridae	Picornavirales	Pisoniviricetes	Pisuviricota	Orthornavirae	Riboviria	root; Viruses; Riboviria; Orthornavirae; Pisuviricota; Pisoniviricetes; Picornavirales; Secoviridae; Waikavirus; Rice tungro spherical virus	1; 10239; 2559587; 2732396; 2732408; 2732506; 464095; 675072; 12050; 35287	Complete Genome	ICTV species exemplar			34184	ViralProj15332	ftp://ftp.ncbi.nlm.nih.gov/genomes/all/GCF/000/860/625/GCF_000860625.1_ViralProj15332
35288	Grapevine virus A	+ssRNA	+	ss	RNA		viral		land plants	plant	GCF_000855125.1	35288	Grapevine virus A	Vitivirus	Betaflexiviridae	Tymovirales	Alsuviricetes	Kitrinoviricota	Orthornavirae	Riboviria	root; Viruses; Riboviria; Orthornavirae; Kitrinoviricota; Alsuviricetes; Tymovirales; Betaflexiviridae; Trivirinae; Vitivirus; Grapevine virus A	1; 10239; 2559587; 2732396; 2732406; 2732461; 675063; 675068; 1914298; 184751; 35288	Complete Genome	ICTV species exemplar			34471	ViralProj15086	ftp://ftp.ncbi.nlm.nih.gov/genomes/all/GCF/000/855/125/GCF_000855125.1_ViralProj15086
35289	Grapevine virus B	+ssRNA	+	ss	RNA		viral		land plants	plant	GCF_000857765.1	35289	Grapevine virus B	Vitivirus	Betaflexiviridae	Tymovirales	Alsuviricetes	Kitrinoviricota	Orthornavirae	Riboviria	root; Viruses; Riboviria; Orthornavirae; Kitrinoviricota; Alsuviricetes; Tymovirales; Betaflexiviridae; Trivirinae; Vitivirus; Grapevine virus B	1; 10239; 2559587; 2732396; 2732406; 2732461; 675063; 675068; 1914298; 184751; 35289	Complete Genome	ICTV species exemplar			34471	ViralProj15083	ftp://ftp.ncbi.nlm.nih.gov/genomes/all/GCF/000/857/765/GCF_000857765.1_ViralProj15083
35291	Pelargonium flower break virus	+ssRNA	+	ss	RNA		viral		land plants	plant	GCF_000853565.1	35291	Pelargonium flower break virus	Alphacarmovirus	Tombusviridae	Tolivirales	Tolucaviricetes	Kitrinoviricota	Orthornavirae	Riboviria	root; Viruses; Riboviria; Orthornavirae; Kitrinoviricota; Tolucaviricetes; Tolivirales; Tombusviridae; Procedovirinae; Alphacarmovirus; Pelargonium flower break virus	1; 10239; 2559587; 2732396; 2732406; 2732463; 2732548; 39738; 2560077; 1911599; 35291	Complete Genome	ICTV species exemplar			37961	ViralProj14928	ftp://ftp.ncbi.nlm.nih.gov/genomes/all/GCF/000/853/565/GCF_000853565.1_ViralProj14928
35297	Striped jack nervous necrosis virus	+ssRNA	+	ss	RNA		viral		vertebrates	animal	GCF_000849525.1	35297	Striped jack nervous necrosis virus	Betanodavirus	Nodaviridae	Nodamuvirales	Magsaviricetes	Kitrinoviricota	Orthornavirae	Riboviria	root; Viruses; Riboviria; Orthornavirae; Kitrinoviricota; Magsaviricetes; Nodamuvirales; Nodaviridae; Betanodavirus; Striped jack nervous necrosis virus	1; 10239; 2559587; 2732396; 2732406; 2732464; 2732546; 12283; 143919; 35297	Complete Genome	ICTV species exemplar			37138	ViralMultiSegProj14741	ftp://ftp.ncbi.nlm.nih.gov/genomes/all/GCF/000/849/525/GCF_000849525.1_ViralMultiSegProj14741
35306	Simbu orthobunyavirus	-ssRNA	-	ss	RNA		viral		vertebrates	animal	GCF_000897575.1	35306	Simbu orthobunyavirus	Orthobunyavirus	Peribunyaviridae	Bunyavirales	Ellioviricetes	Negarnaviricota	Orthornavirae	Riboviria	root; Viruses; Riboviria; Orthornavirae; Negarnaviricota; Polyploviricotina; Ellioviricetes; Bunyavirales; Peribunyaviridae; Orthobunyavirus; Simbu orthobunyavirus	1; 10239; 2559587; 2732396; 2497569; 2497571; 2497576; 1980410; 1980416; 11572; 35306	Complete Genome	ICTV species exemplar			41142	ViralMultiSegProj173359	ftp://ftp.ncbi.nlm.nih.gov/genomes/all/GCF/000/897/575/GCF_000897575.1_ViralMultiSegProj173359
35310	Bwamba orthobunyavirus	-ssRNA	-	ss	RNA		viral		human; invertebrates	animal	GCF_002118905.1	35310	Bwamba orthobunyavirus	Orthobunyavirus	Peribunyaviridae	Bunyavirales	Ellioviricetes	Negarnaviricota	Orthornavirae	Riboviria	root; Viruses; Riboviria; Orthornavirae; Negarnaviricota; Polyploviricotina; Ellioviricetes; Bunyavirales; Peribunyaviridae; Orthobunyavirus; Bwamba orthobunyavirus	1; 10239; 2559587; 2732396; 2497569; 2497571; 2497576; 1980410; 1980416; 11572; 35310	Complete Genome	ICTV species exemplar			42860	ViralMultiSegProj385639	ftp://ftp.ncbi.nlm.nih.gov/genomes/all/GCF/002/118/905/GCF_002118905.1_ViralMultiSegProj385639
35319	Tete orthobunyavirus	-ssRNA	-	ss	RNA		viral		vertebrates	animal	GCF_002814395.1	35319	Tete orthobunyavirus	Orthobunyavirus	Peribunyaviridae	Bunyavirales	Ellioviricetes	Negarnaviricota	Orthornavirae	Riboviria	root; Viruses; Riboviria; Orthornavirae; Negarnaviricota; Polyploviricotina; Ellioviricetes; Bunyavirales; Peribunyaviridae; Orthobunyavirus; Tete orthobunyavirus	1; 10239; 2559587; 2732396; 2497569; 2497571; 2497576; 1980410; 1980416; 11572; 35319	Complete Genome	ICTV species exemplar			43336	ASM281439v1	ftp://ftp.ncbi.nlm.nih.gov/genomes/all/GCF/002/814/395/GCF_002814395.1_ASM281439v1
35320	Turlock orthobunyavirus	-ssRNA	-	ss	RNA		viral		human; invertebrates	animal	GCF_002814435.1	552554	Umbre virus	Orthobunyavirus	Peribunyaviridae	Bunyavirales	Ellioviricetes	Negarnaviricota	Orthornavirae	Riboviria	root; Viruses; Riboviria; Orthornavirae; Negarnaviricota; Polyploviricotina; Ellioviricetes; Bunyavirales; Peribunyaviridae; Orthobunyavirus; Turlock orthobunyavirus	1; 10239; 2559587; 2732396; 2497569; 2497571; 2497576; 1980410; 1980416; 11572; 35320	Complete Genome	ICTV species exemplar			43644	ASM281443v1	ftp://ftp.ncbi.nlm.nih.gov/genomes/all/GCF/002/814/435/GCF_002814435.1_ASM281443v1
35341	Watermelon chlorotic stunt virus	ssDNA		ss	DNA		viral		land plants	plant	GCF_000837565.1	35341	Watermelon chlorotic stunt virus	Begomovirus	Geminiviridae	Geplafuvirales	Repensiviricetes	Cressdnaviricota	Shotokuvirae	Monodnaviria	root; Viruses; Monodnaviria; Shotokuvirae; Cressdnaviricota; Repensiviricetes; Geplafuvirales; Geminiviridae; Begomovirus; Watermelon chlorotic stunt virus	1; 10239; 2731342; 2732092; 2732416; 2732424; 2732539; 10811; 10814; 35341	Complete Genome	ICTV species exemplar			36873	ViralMultiSegProj14176	ftp://ftp.ncbi.nlm.nih.gov/genomes/all/GCF/000/837/565/GCF_000837565.1_ViralMultiSegProj14176
35343	Pseudomonas virus phiCTX	dsDNA		ds	DNA		viral		bacteria	prokaryote	GCF_000844605.1	35343	Pseudomonas virus phiCTX	Citexvirus	Myoviridae	Caudovirales	Caudoviricetes	Uroviricota	Heunggongvirae	Duplodnaviria	root; Viruses; Duplodnaviria; Heunggongvirae; Uroviricota; Caudoviricetes; Caudovirales; Myoviridae; Peduovirinae; Citexvirus; Pseudomonas virus phiCTX	1; 10239; 2731341; 2731360; 2731618; 2731619; 28883; 10662; 857479; 2732977; 35343	Complete Genome	ICTV species exemplar			36157	ViralProj14415	ftp://ftp.ncbi.nlm.nih.gov/genomes/all/GCF/000/844/605/GCF_000844605.1_ViralProj14415
35344	Streptococcus phage T12	dsDNA		ds	DNA		viral		bacteria	prokaryote	GCF_001470495.1	35344	Streptococcus phage T12		Siphoviridae	Caudovirales	Caudoviricetes	Uroviricota	Heunggongvirae	Duplodnaviria	root; Viruses; Duplodnaviria; Heunggongvirae; Uroviricota; Caudoviricetes; Caudovirales; Siphoviridae; unclassified Siphoviridae; Streptococcus phage T12	1; 10239; 2731341; 2731360; 2731618; 2731619; 28883; 10699; 196894; 35344	Complete Genome				42355	ViralProj306352	ftp://ftp.ncbi.nlm.nih.gov/genomes/all/GCF/001/470/495/GCF_001470495.1_ViralProj306352
35345	Lactococcus phage TP901-1	dsDNA		ds	DNA		viral		bacteria	prokaryote	GCF_000838065.1	35345	Lactococcus phage TP901-1		Siphoviridae	Caudovirales	Caudoviricetes	Uroviricota	Heunggongvirae	Duplodnaviria	root; Viruses; Duplodnaviria; Heunggongvirae; Uroviricota; Caudoviricetes; Caudovirales; Siphoviridae; unclassified Siphoviridae; Lactococcus phage TP901-1	1; 10239; 2731341; 2731360; 2731618; 2731619; 28883; 10699; 196894; 35345	Complete Genome				36999	ViralProj14116	ftp://ftp.ncbi.nlm.nih.gov/genomes/all/GCF/000/838/065/GCF_000838065.1_ViralProj14116
35350	Apple stem pitting virus	+ssRNA	+	ss	RNA		viral		land plants	plant	GCF_000850465.1	35350	Apple stem pitting virus	Foveavirus	Betaflexiviridae	Tymovirales	Alsuviricetes	Kitrinoviricota	Orthornavirae	Riboviria	root; Viruses; Riboviria; Orthornavirae; Kitrinoviricota; Alsuviricetes; Tymovirales; Betaflexiviridae; Quinvirinae; Foveavirus; Apple stem pitting virus	1; 10239; 2559587; 2732396; 2732406; 2732461; 675063; 675068; 1914297; 129725; 35350	Complete Genome	ICTV species exemplar			34471	ViralProj14744	ftp://ftp.ncbi.nlm.nih.gov/genomes/all/GCF/000/850/465/GCF_000850465.1_ViralProj14744
35593	Peanut chlorotic streak virus	dsDNA-RT		ds	DNA	RT	viral		land plants	plant	GCF_000845345.1	35593	Peanut chlorotic streak virus	Soymovirus	Caulimoviridae	Ortervirales	Revtraviricetes	Artverviricota	Pararnavirae	Riboviria	root; Viruses; Riboviria; Pararnavirae; Artverviricota; Revtraviricetes; Ortervirales; Caulimoviridae; Soymovirus; Peanut chlorotic streak virus	1; 10239; 2559587; 2732397; 2732409; 2732514; 2169561; 186534; 187214; 35593	Complete Genome	ICTV species exemplar			34615	ViralProj14388	ftp://ftp.ncbi.nlm.nih.gov/genomes/all/GCF/000/845/345/GCF_000845345.1_ViralProj14388
35612	Vesicular exanthema of swine virus	+ssRNA	+	ss	RNA		viral		human; vertebrates	animal	GCF_000847705.1	35612	Vesicular exanthema of swine virus	Vesivirus	Caliciviridae	Picornavirales	Pisoniviricetes	Pisuviricota	Orthornavirae	Riboviria	root; Viruses; Riboviria; Orthornavirae; Pisuviricota; Pisoniviricetes; Picornavirales; Caliciviridae; Vesivirus; Vesicular exanthema of swine virus	1; 10239; 2559587; 2732396; 2732408; 2732506; 464095; 11974; 95337; 35612	Complete Genome	ICTV species exemplar			35492	ViralProj14704	ftp://ftp.ncbi.nlm.nih.gov/genomes/all/GCF/000/847/705/GCF_000847705.1_ViralProj14704
36339	Enterobacteria phage RB68	dsDNA		ds	DNA		viral		bacteria	prokaryote	GCF_002149445.1	36339	Enterobacteria phage RB68	Tequatrovirus	Myoviridae	Caudovirales	Caudoviricetes	Uroviricota	Heunggongvirae	Duplodnaviria	root; Viruses; Duplodnaviria; Heunggongvirae; Uroviricota; Caudoviricetes; Caudovirales; Myoviridae; Tevenvirinae; Tequatrovirus; unclassified Tequatrovirus; Enterobacteria phage RB68	1; 10239; 2731341; 2731360; 2731618; 2731619; 28883; 10662; 1198136; 10663; 2562645; 36339	Complete Genome				42284	ViralProj266638.3	ftp://ftp.ncbi.nlm.nih.gov/genomes/all/GCF/002/149/445/GCF_002149445.1_ViralProj266638.3
36343	Lactococcus virus bIL67	dsDNA		ds	DNA		viral		bacteria	prokaryote	GCF_000882295.1	36343	Lactococcus virus bIL67	Ceduovirus	Siphoviridae	Caudovirales	Caudoviricetes	Uroviricota	Heunggongvirae	Duplodnaviria	root; Viruses; Duplodnaviria; Heunggongvirae; Uroviricota; Caudoviricetes; Caudovirales; Siphoviridae; Ceduovirus; Lactococcus virus bIL67	1; 10239; 2731341; 2731360; 2731618; 2731619; 28883; 10699; 186532; 36343	Complete Genome	ICTV species exemplar			34550	ViralProj32321	ftp://ftp.ncbi.nlm.nih.gov/genomes/all/GCF/000/882/295/GCF_000882295.1_ViralProj32321
36362	Polyomavirus sp.	ssDNA		ss	DNA		viral		vertebrates	animal	GCF_002374915.1	36362	Polyomavirus sp.		Polyomaviridae	Sepolyvirales	Papovaviricetes	Cossaviricota	Shotokuvirae	Monodnaviria	root; Viruses; Monodnaviria; Shotokuvirae; Cossaviricota; Papovaviricetes; Sepolyvirales; Polyomaviridae; unclassified Polyomaviridae; Polyomavirus sp.	1; 10239; 2731342; 2732092; 2732415; 2732421; 2732532; 151341; 1723728; 36362	Complete Genome				42678	ASM237491v1	ftp://ftp.ncbi.nlm.nih.gov/genomes/all/GCF/002/374/915/GCF_002374915.1_ASM237491v1
36363	Lymphocystis disease virus 1	dsDNA		ds	DNA		viral		vertebrates	animal	GCF_000839605.1	36363	Lymphocystis disease virus 1	Lymphocystivirus	Iridoviridae	Pimascovirales	Megaviricetes	Nucleocytoviricota	Bamfordvirae	Varidnaviria	root; Viruses; Varidnaviria; Bamfordvirae; Nucleocytoviricota; Megaviricetes; Pimascovirales; Iridoviridae; Alphairidovirinae; Lymphocystivirus; Lymphocystis disease virus 1	1; 10239; 2732004; 2732005; 2732007; 2732523; 2732555; 10486; 2017756; 10494; 36363	Complete Genome	ICTV species exemplar			35635	ViralProj14081	ftp://ftp.ncbi.nlm.nih.gov/genomes/all/GCF/000/839/605/GCF_000839605.1_ViralProj14081
36370	Jembrana disease virus	+ssRNA-RT	+	ss	RNA	RT	viral		vertebrates	animal	GCF_003196735.1	36370	Jembrana disease virus	Lentivirus	Retroviridae	Ortervirales	Revtraviricetes	Artverviricota	Pararnavirae	Riboviria	root; Viruses; Riboviria; Pararnavirae; Artverviricota; Revtraviricetes; Ortervirales; Retroviridae; Orthoretrovirinae; Lentivirus; Jembrana disease virus	1; 10239; 2559587; 2732397; 2732409; 2732514; 2169561; 11632; 327045; 11646; 36370	Complete Genome	ICTV species exemplar			34786	ASM319673v1	ftp://ftp.ncbi.nlm.nih.gov/genomes/all/GCF/003/196/735/GCF_003196735.1_ASM319673v1
36403	Potato virus T	+ssRNA	+	ss	RNA		viral		land plants	plant	GCF_000879695.1	36403	Potato virus T	Tepovirus	Betaflexiviridae	Tymovirales	Alsuviricetes	Kitrinoviricota	Orthornavirae	Riboviria	root; Viruses; Riboviria; Orthornavirae; Kitrinoviricota; Alsuviricetes; Tymovirales; Betaflexiviridae; Trivirinae; Tepovirus; Potato virus T	1; 10239; 2559587; 2732396; 2732406; 2732461; 675063; 675068; 1914298; 1232754; 36403	Complete Genome	ICTV species exemplar			39650	ViralProj30735	ftp://ftp.ncbi.nlm.nih.gov/genomes/all/GCF/000/879/695/GCF_000879695.1_ViralProj30735
36410	Cetacean morbillivirus	-ssRNA	-	ss	RNA		viral		vertebrates	animal	GCF_000857405.1	37131	Dolphin morbillivirus	Morbillivirus	Paramyxoviridae	Mononegavirales	Monjiviricetes	Negarnaviricota	Orthornavirae	Riboviria	root; Viruses; Riboviria; Orthornavirae; Negarnaviricota; Haploviricotina; Monjiviricetes; Mononegavirales; Paramyxoviridae; Orthoparamyxovirinae; Morbillivirus; Cetacean morbillivirus	1; 10239; 2559587; 2732396; 2497569; 2497570; 2497574; 11157; 11158; 2560076; 11229; 36410	Complete Genome	ICTV species exemplar			37960	ViralProj15215	ftp://ftp.ncbi.nlm.nih.gov/genomes/all/GCF/000/857/405/GCF_000857405.1_ViralProj15215
36427	Rotavirus C	dsRNA		ds	RNA		viral		human; vertebrates	animal	GCF_000864225.1	36427	Rotavirus C	Rotavirus	Reoviridae	Reovirales	Resentoviricetes	Duplornaviricota	Orthornavirae	Riboviria	root; Viruses; Riboviria; Orthornavirae; Duplornaviricota; Resentoviricetes; Reovirales; Reoviridae; Sedoreovirinae; Rotavirus; Rotavirus C	1; 10239; 2559587; 2732396; 2732405; 2732459; 2732541; 10880; 689832; 10912; 36427	Complete Genome	ICTV species exemplar			38663	ViralMultiSegProj16140	ftp://ftp.ncbi.nlm.nih.gov/genomes/all/GCF/000/864/225/GCF_000864225.1_ViralMultiSegProj16140
36453	Coconut cadang-cadang viroid	NA		ss	RNA		subviral	viroid	land plants	plant	GCF_000848145.1	36453	Coconut cadang-cadang viroid	Cocadviroid	Pospiviroidae						root; Viruses; Pospiviroidae; Cocadviroid; Coconut cadang-cadang viroid	1; 10239; 185751; 185754; 36453	Complete Genome	ICTV species exemplar			34183	ViralProj14629	ftp://ftp.ncbi.nlm.nih.gov/genomes/all/GCF/000/848/145/GCF_000848145.1_ViralProj14629
36772	Subterranean clover stunt virus	ssDNA		ss	DNA		viral		land plants	plant	GCF_002994705.1	36772	Subterranean clover stunt virus	Nanovirus	Nanoviridae	Mulpavirales	Arfiviricetes	Cressdnaviricota	Shotokuvirae	Monodnaviria	root; Viruses; Monodnaviria; Shotokuvirae; Cressdnaviricota; Arfiviricetes; Mulpavirales; Nanoviridae; Nanovirus; Subterranean clover stunt virus	1; 10239; 2731342; 2732092; 2732416; 2732423; 2732538; 251095; 104766; 36772	Complete Genome	ICTV species exemplar			36710	ASM299470v1	ftp://ftp.ncbi.nlm.nih.gov/genomes/all/GCF/002/994/705/GCF_002994705.1_ASM299470v1
37105	Lactobacillus phage JCL1032	dsDNA		ds	DNA		viral		bacteria	prokaryote	GCF_000902335.1	37105	Lactobacillus phage JCL1032		Siphoviridae	Caudovirales	Caudoviricetes	Uroviricota	Heunggongvirae	Duplodnaviria	root; Viruses; Duplodnaviria; Heunggongvirae; Uroviricota; Caudoviricetes; Caudovirales; Siphoviridae; unclassified Siphoviridae; Lactobacillus phage JCL1032	1; 10239; 2731341; 2731360; 2731618; 2731619; 28883; 10699; 196894; 37105	Complete Genome				41229	ViralProj181076	ftp://ftp.ncbi.nlm.nih.gov/genomes/all/GCF/000/902/335/GCF_000902335.1_ViralProj181076
37108	Meleagrid alphaherpesvirus 1	dsDNA		ds	DNA		viral		vertebrates	animal	GCF_000839725.1	37108	Meleagrid alphaherpesvirus 1	Mardivirus	Herpesviridae	Herpesvirales	Herviviricetes	Peploviricota	Heunggongvirae	Duplodnaviria	root; Viruses; Duplodnaviria; Heunggongvirae; Peploviricota; Herviviricetes; Herpesvirales; Herpesviridae; Alphaherpesvirinae; Mardivirus; Meleagrid alphaherpesvirus 1	1; 10239; 2731341; 2731360; 2731361; 2731363; 548681; 10292; 10293; 180252; 37108	Complete Genome	ICTV species exemplar			36895	ViralProj14106	ftp://ftp.ncbi.nlm.nih.gov/genomes/all/GCF/000/839/725/GCF_000839725.1_ViralProj14106
37124	Chikungunya virus	+ssRNA	+	ss	RNA		viral		human; vertebrates; invertebrates	animal	GCF_000854045.1	37124	Chikungunya virus	Alphavirus	Togaviridae	Martellivirales	Alsuviricetes	Kitrinoviricota	Orthornavirae	Riboviria	root; Viruses; Riboviria; Orthornavirae; Kitrinoviricota; Alsuviricetes; Martellivirales; Togaviridae; Alphavirus; Chikungunya virus	1; 10239; 2559587; 2732396; 2732406; 2732461; 2732544; 11018; 11019; 37124	Complete Genome	ICTV species exemplar			37505	ViralProj14998	ftp://ftp.ncbi.nlm.nih.gov/genomes/all/GCF/000/854/045/GCF_000854045.1_ViralProj14998
37126	Citrus leaf rugose virus	+ssRNA	+	ss	RNA		viral		land plants	plant	GCF_000851985.1	37126	Citrus leaf rugose virus	Ilarvirus	Bromoviridae	Martellivirales	Alsuviricetes	Kitrinoviricota	Orthornavirae	Riboviria	root; Viruses; Riboviria; Orthornavirae; Kitrinoviricota; Alsuviricetes; Martellivirales; Bromoviridae; Ilarvirus; Citrus leaf rugose virus	1; 10239; 2559587; 2732396; 2732406; 2732461; 2732544; 39740; 12316; 37126	Complete Genome	ICTV species exemplar			34913	ViralMultiSegProj14759	ftp://ftp.ncbi.nlm.nih.gov/genomes/all/GCF/000/851/985/GCF_000851985.1_ViralMultiSegProj14759
37127	Citrus variegation virus	+ssRNA	+	ss	RNA		viral		land plants	plant	GCF_000870745.1	37127	Citrus variegation virus	Ilarvirus	Bromoviridae	Martellivirales	Alsuviricetes	Kitrinoviricota	Orthornavirae	Riboviria	root; Viruses; Riboviria; Orthornavirae; Kitrinoviricota; Alsuviricetes; Martellivirales; Bromoviridae; Ilarvirus; Citrus variegation virus	1; 10239; 2559587; 2732396; 2732406; 2732461; 2732544; 39740; 12316; 37127	Complete Genome	ICTV species exemplar			39240	ViralMultiSegProj19747	ftp://ftp.ncbi.nlm.nih.gov/genomes/all/GCF/000/870/745/GCF_000870745.1_ViralMultiSegProj19747
37128	Potato mop-top virus	+ssRNA	+	ss	RNA		viral		land plants	plant	GCF_000850685.1	37128	Potato mop-top virus	Pomovirus	Virgaviridae	Martellivirales	Alsuviricetes	Kitrinoviricota	Orthornavirae	Riboviria	root; Viruses; Riboviria; Orthornavirae; Kitrinoviricota; Alsuviricetes; Martellivirales; Virgaviridae; Pomovirus; Potato mop-top virus	1; 10239; 2559587; 2732396; 2732406; 2732461; 2732544; 675071; 186886; 37128	Complete Genome	ICTV species exemplar			36448	ViralMultiSegProj14789	ftp://ftp.ncbi.nlm.nih.gov/genomes/all/GCF/000/850/685/GCF_000850685.1_ViralMultiSegProj14789
37206	Helicoverpa armigera stunt virus	+ssRNA	+	ss	RNA		viral		invertebrates	animal	GCF_000849105.1	37206	Helicoverpa armigera stunt virus	Omegatetravirus	Alphatetraviridae	Hepelivirales	Alsuviricetes	Kitrinoviricota	Orthornavirae	Riboviria	root; Viruses; Riboviria; Orthornavirae; Kitrinoviricota; Alsuviricetes; Hepelivirales; Alphatetraviridae; Omegatetravirus; Helicoverpa armigera stunt virus	1; 10239; 2559587; 2732396; 2732406; 2732461; 2732543; 1283207; 85651; 37206	Complete Genome	ICTV species exemplar			34686	ViralMultiSegProj14652	ftp://ftp.ncbi.nlm.nih.gov/genomes/all/GCF/000/849/105/GCF_000849105.1_ViralMultiSegProj14652
37296	Human gammaherpesvirus 8	dsDNA		ds	DNA		viral		human; vertebrates	animal	GCF_000838265.1	37296	Human gammaherpesvirus 8	Rhadinovirus	Herpesviridae	Herpesvirales	Herviviricetes	Peploviricota	Heunggongvirae	Duplodnaviria	root; Viruses; Duplodnaviria; Heunggongvirae; Peploviricota; Herviviricetes; Herpesvirales; Herpesviridae; Gammaherpesvirinae; Rhadinovirus; Human gammaherpesvirus 8	1; 10239; 2731341; 2731360; 2731361; 2731363; 548681; 10292; 10374; 10379; 37296	Complete Genome	ICTV species exemplar			39175	ViralProj14158	ftp://ftp.ncbi.nlm.nih.gov/genomes/all/GCF/000/838/265/GCF_000838265.1_ViralProj14158
37554	Escherichia virus HK97	dsDNA		ds	DNA		viral		bacteria	prokaryote	GCF_000848825.1	37554	Escherichia virus HK97	Hendrixvirus	Siphoviridae	Caudovirales	Caudoviricetes	Uroviricota	Heunggongvirae	Duplodnaviria	root; Viruses; Duplodnaviria; Heunggongvirae; Uroviricota; Caudoviricetes; Caudovirales; Siphoviridae; Hendrixvirus; Escherichia virus HK97	1; 10239; 2731341; 2731360; 2731618; 2731619; 28883; 10699; 2169654; 37554	Complete Genome	ICTV species exemplar			36561	ViralProj14592	ftp://ftp.ncbi.nlm.nih.gov/genomes/all/GCF/000/848/825/GCF_000848825.1_ViralProj14592
37665	Ectocarpus siliculosus virus 1	dsDNA		ds	DNA		viral		heterokonts	protist	GCF_000839765.1	37665	Ectocarpus siliculosus virus 1	Phaeovirus	Phycodnaviridae	Algavirales	Megaviricetes	Nucleocytoviricota	Bamfordvirae	Varidnaviria	root; Viruses; Varidnaviria; Bamfordvirae; Nucleocytoviricota; Megaviricetes; Algavirales; Phycodnaviridae; Phaeovirus; Ectocarpus siliculosus virus 1	1; 10239; 2732004; 2732005; 2732007; 2732523; 2732524; 10501; 181085; 37665	Complete Genome	ICTV species exemplar			36949	ViralProj14114	ftp://ftp.ncbi.nlm.nih.gov/genomes/all/GCF/000/839/765/GCF_000839765.1_ViralProj14114
37733	Prunus necrotic ringspot virus	+ssRNA	+	ss	RNA		viral		land plants	plant	GCF_000851045.1	37733	Prunus necrotic ringspot virus	Ilarvirus	Bromoviridae	Martellivirales	Alsuviricetes	Kitrinoviricota	Orthornavirae	Riboviria	root; Viruses; Riboviria; Orthornavirae; Kitrinoviricota; Alsuviricetes; Martellivirales; Bromoviridae; Ilarvirus; Prunus necrotic ringspot virus	1; 10239; 2559587; 2732396; 2732406; 2732461; 2732544; 39740; 12316; 37733	Complete Genome	ICTV species exemplar			37569	ViralMultiSegProj14866	ftp://ftp.ncbi.nlm.nih.gov/genomes/all/GCF/000/851/045/GCF_000851045.1_ViralMultiSegProj14866
37961	Atkinsonella hypoxylon virus	dsRNA		ds	RNA		viral		fungi	fungus	GCF_000837505.5	37961	Atkinsonella hypoxylon virus	Betapartitivirus	Partitiviridae	Durnavirales	Duplopiviricetes	Pisuviricota	Orthornavirae	Riboviria	root; Viruses; Riboviria; Orthornavirae; Pisuviricota; Duplopiviricetes; Durnavirales; Partitiviridae; Betapartitivirus; Atkinsonella hypoxylon virus	1; 10239; 2559587; 2732396; 2732408; 2732505; 2732549; 11012; 1511809; 37961	Complete Genome	ICTV species exemplar			34726	ASM83750v5	ftp://ftp.ncbi.nlm.nih.gov/genomes/all/GCF/000/837/505/GCF_000837505.5_ASM83750v2
38012	Malacosoma neustria nucleopolyhedrovirus	dsDNA		ds	DNA		viral		invertebrates	animal	GCF_004130555.1	38012	Malacosoma neustria nucleopolyhedrovirus	Alphabaculovirus	Baculoviridae						root; Viruses; Baculoviridae; Alphabaculovirus; unclassified Alphabaculovirus; Malacosoma neustria nucleopolyhedrovirus	1; 10239; 10442; 558016; 745176; 38012	Complete Genome				43508	ASM413055v1	ftp://ftp.ncbi.nlm.nih.gov/genomes/all/GCF/004/130/555/GCF_004130555.1_ASM413055v1
38062	Cassava vein mosaic virus	dsDNA-RT		ds	DNA	RT	viral		land plants	plant	GCF_000838625.1	38062	Cassava vein mosaic virus	Cavemovirus	Caulimoviridae	Ortervirales	Revtraviricetes	Artverviricota	Pararnavirae	Riboviria	root; Viruses; Riboviria; Pararnavirae; Artverviricota; Revtraviricetes; Ortervirales; Caulimoviridae; Cavemovirus; Cassava vein mosaic virus	1; 10239; 2559587; 2732397; 2732409; 2732514; 2169561; 186534; 186533; 38062	Complete Genome	ICTV species exemplar			35248	ViralProj14056	ftp://ftp.ncbi.nlm.nih.gov/genomes/all/GCF/000/838/625/GCF_000838625.1_ViralProj14056
38170	Avian orthoreovirus	dsRNA		ds	RNA		viral		vertebrates	animal	GCF_000891595.1	38170	Avian orthoreovirus	Orthoreovirus	Reoviridae	Reovirales	Resentoviricetes	Duplornaviricota	Orthornavirae	Riboviria	root; Viruses; Riboviria; Orthornavirae; Duplornaviricota; Resentoviricetes; Reovirales; Reoviridae; Spinareovirinae; Orthoreovirus; Avian orthoreovirus	1; 10239; 2559587; 2732396; 2732405; 2732459; 2732541; 10880; 689831; 10882; 38170	Complete Genome	ICTV species exemplar			40588	ViralMultiSegProj62875	ftp://ftp.ncbi.nlm.nih.gov/genomes/all/GCF/000/891/595/GCF_000891595.1_ViralMultiSegProj62875
38416	Simian adenovirus 19	dsDNA		ds	DNA		viral		vertebrates	animal	GCF_001430375.1	38416	Simian adenovirus 19	Mastadenovirus	Adenoviridae	Rowavirales	Tectiliviricetes	Preplasmiviricota	Bamfordvirae	Varidnaviria	root; Viruses; Varidnaviria; Bamfordvirae; Preplasmiviricota; Tectiliviricetes; Rowavirales; Adenoviridae; Mastadenovirus; unclassified Simian adenoviruses; Simian adenovirus 19	1; 10239; 2732004; 2732005; 2732008; 2732529; 2732559; 10508; 10509; 413684; 38416	Complete Genome				42307	ViralProj300241	ftp://ftp.ncbi.nlm.nih.gov/genomes/all/GCF/001/430/375/GCF_001430375.1_ViralProj300241
38525	Avian metapneumovirus	-ssRNA	-	ss	RNA		viral		vertebrates	animal	GCF_002989735.1	38525	Avian metapneumovirus	Metapneumovirus	Pneumoviridae	Mononegavirales	Monjiviricetes	Negarnaviricota	Orthornavirae	Riboviria	root; Viruses; Riboviria; Orthornavirae; Negarnaviricota; Haploviricotina; Monjiviricetes; Mononegavirales; Pneumoviridae; Metapneumovirus; Avian metapneumovirus	1; 10239; 2559587; 2732396; 2497569; 2497570; 2497574; 11157; 11244; 162387; 38525	Complete Genome	ICTV species exemplar			43336	ASM298973v1	ftp://ftp.ncbi.nlm.nih.gov/genomes/all/GCF/002/989/735/GCF_002989735.1_ASM298973v1
38766	Lagos bat lyssavirus	-ssRNA	-	ss	RNA		viral		human; vertebrates	animal	GCF_000905975.1	38766	Lagos bat lyssavirus	Lyssavirus	Rhabdoviridae	Mononegavirales	Monjiviricetes	Negarnaviricota	Orthornavirae	Riboviria	root; Viruses; Riboviria; Orthornavirae; Negarnaviricota; Haploviricotina; Monjiviricetes; Mononegavirales; Rhabdoviridae; Lyssavirus; Lagos bat lyssavirus	1; 10239; 2559587; 2732396; 2497569; 2497570; 2497574; 11157; 11270; 11286; 38766	Complete Genome	ICTV species exemplar			41359	ViralProj194143	ftp://ftp.ncbi.nlm.nih.gov/genomes/all/GCF/000/905/975/GCF_000905975.1_ViralProj194143
38767	Duvenhage lyssavirus	-ssRNA	-	ss	RNA		viral		human; vertebrates	animal	GCF_000905375.1	38767	Duvenhage lyssavirus	Lyssavirus	Rhabdoviridae	Mononegavirales	Monjiviricetes	Negarnaviricota	Orthornavirae	Riboviria	root; Viruses; Riboviria; Orthornavirae; Negarnaviricota; Haploviricotina; Monjiviricetes; Mononegavirales; Rhabdoviridae; Lyssavirus; Duvenhage lyssavirus	1; 10239; 2559587; 2732396; 2497569; 2497570; 2497574; 11157; 11270; 11286; 38767	Complete Genome	ICTV species exemplar			41359	ViralProj194144	ftp://ftp.ncbi.nlm.nih.gov/genomes/all/GCF/000/905/375/GCF_000905375.1_ViralProj194144
38804	Yaba monkey tumor virus	dsDNA		ds	DNA		viral		vertebrates	animal	GCF_000845705.1	38804	Yaba monkey tumor virus	Yatapoxvirus	Poxviridae	Chitovirales	Pokkesviricetes	Nucleocytoviricota	Bamfordvirae	Varidnaviria	root; Viruses; Varidnaviria; Bamfordvirae; Nucleocytoviricota; Pokkesviricetes; Chitovirales; Poxviridae; Chordopoxvirinae; Yatapoxvirus; Yaba monkey tumor virus	1; 10239; 2732004; 2732005; 2732007; 2732525; 2732527; 10240; 10241; 10282; 38804	Complete Genome	ICTV species exemplar			37933	ViralProj14466	ftp://ftp.ncbi.nlm.nih.gov/genomes/all/GCF/000/845/705/GCF_000845705.1_ViralProj14466
38837	Banzi virus	+ssRNA	+	ss	RNA		viral		invertebrates	animal	GCF_002820485.1	38837	Banzi virus	Flavivirus	Flaviviridae	Amarillovirales	Flasuviricetes	Kitrinoviricota	Orthornavirae	Riboviria	root; Viruses; Riboviria; Orthornavirae; Kitrinoviricota; Flasuviricetes; Amarillovirales; Flaviviridae; Flavivirus; Banzi virus	1; 10239; 2559587; 2732396; 2732406; 2732462; 2732545; 11050; 11051; 38837	Complete Genome	ICTV species exemplar			43644	ASM282048v1	ftp://ftp.ncbi.nlm.nih.gov/genomes/all/GCF/002/820/485/GCF_002820485.1_ASM282048v1
39046	Cassava common mosaic virus	+ssRNA	+	ss	RNA		viral		land plants	plant	GCF_000849345.1	39046	Cassava common mosaic virus	Potexvirus	Alphaflexiviridae	Tymovirales	Alsuviricetes	Kitrinoviricota	Orthornavirae	Riboviria	root; Viruses; Riboviria; Orthornavirae; Kitrinoviricota; Alsuviricetes; Tymovirales; Alphaflexiviridae; Potexvirus; Cassava common mosaic virus	1; 10239; 2559587; 2732396; 2732406; 2732461; 675063; 675064; 12176; 39046	Complete Genome	ICTV species exemplar			34804	ViralProj14705	ftp://ftp.ncbi.nlm.nih.gov/genomes/all/GCF/000/849/345/GCF_000849345.1_ViralProj14705
39103	Lactobacillus phage PL-1	dsDNA		ds	DNA		viral		bacteria	prokaryote	GCF_000912315.1	39103	Lactobacillus phage PL-1		Siphoviridae	Caudovirales	Caudoviricetes	Uroviricota	Heunggongvirae	Duplodnaviria	root; Viruses; Duplodnaviria; Heunggongvirae; Uroviricota; Caudoviricetes; Caudovirales; Siphoviridae; unclassified Siphoviridae; Lactobacillus phage PL-1	1; 10239; 2731341; 2731360; 2731618; 2731619; 28883; 10699; 196894; 39103	Complete Genome				41584	ViralProj227007	ftp://ftp.ncbi.nlm.nih.gov/genomes/all/GCF/000/912/315/GCF_000912315.1_ViralProj227007
39113	Hepatitis GB virus B	+ssRNA	+	ss	RNA		viral		human; vertebrates	animal	GCF_000862405.1	39113	Hepatitis GB virus B	Hepacivirus	Flaviviridae	Amarillovirales	Flasuviricetes	Kitrinoviricota	Orthornavirae	Riboviria	root; Viruses; Riboviria; Orthornavirae; Kitrinoviricota; Flasuviricetes; Amarillovirales; Flaviviridae; Hepacivirus; Hepatitis GB virus B	1; 10239; 2559587; 2732396; 2732406; 2732462; 2732545; 11050; 11102; 39113	Complete Genome		reference genome		36440	ViralProj15364	ftp://ftp.ncbi.nlm.nih.gov/genomes/all/GCF/000/862/405/GCF_000862405.1_ViralProj15364
39443	Carnation Italian ringspot virus	+ssRNA	+	ss	RNA		viral		land plants	plant	GCF_000856765.2	39443	Carnation Italian ringspot virus	Tombusvirus	Tombusviridae	Tolivirales	Tolucaviricetes	Kitrinoviricota	Orthornavirae	Riboviria	root; Viruses; Riboviria; Orthornavirae; Kitrinoviricota; Tolucaviricetes; Tolivirales; Tombusviridae; Procedovirinae; Tombusvirus; Carnation Italian ringspot virus	1; 10239; 2559587; 2732396; 2732406; 2732463; 2732548; 39738; 2560077; 12141; 39443	Complete Genome	ICTV species exemplar			34786	ViralProj15077	ftp://ftp.ncbi.nlm.nih.gov/genomes/all/GCF/000/856/765/GCF_000856765.2_ViralProj15077
39444	Cotia virus	dsDNA		ds	DNA		viral		vertebrates	animal	GCF_000894375.1	930275	Cotia virus SPAn232	Oryzopoxvirus	Poxviridae	Chitovirales	Pokkesviricetes	Nucleocytoviricota	Bamfordvirae	Varidnaviria	root; Viruses; Varidnaviria; Bamfordvirae; Nucleocytoviricota; Pokkesviricetes; Chitovirales; Poxviridae; Chordopoxvirinae; Oryzopoxvirus; Cotia virus	1; 10239; 2732004; 2732005; 2732007; 2732525; 2732527; 10240; 10241; 2733297; 39444	Complete Genome	ICTV species exemplar			40962	ViralProj85563	ftp://ftp.ncbi.nlm.nih.gov/genomes/all/GCF/000/894/375/GCF_000894375.1_ViralProj85563
39637	Equid alphaherpesvirus 8	dsDNA		ds	DNA		viral		vertebrates	animal	GCF_000894575.1	39637	Equid alphaherpesvirus 8	Varicellovirus	Herpesviridae	Herpesvirales	Herviviricetes	Peploviricota	Heunggongvirae	Duplodnaviria	root; Viruses; Duplodnaviria; Heunggongvirae; Peploviricota; Herviviricetes; Herpesvirales; Herpesviridae; Alphaherpesvirinae; Varicellovirus; Equid alphaherpesvirus 8	1; 10239; 2731341; 2731360; 2731361; 2731363; 548681; 10292; 10293; 10319; 39637	Chromosome				41033	ViralProj162499	ftp://ftp.ncbi.nlm.nih.gov/genomes/all/GCF/000/894/575/GCF_000894575.1_ViralProj162499
39640	Cotesia congregata bracovirus	dsDNA		ds	DNA		viral		invertebrates	animal	GCF_000844405.1	39640	Cotesia congregata bracovirus	Bracovirus	Polydnaviridae						root; Viruses; Polydnaviridae; Bracovirus; Cotesia congregata bracovirus	1; 10239; 10482; 10485; 39640	Complete Genome	ICTV species exemplar			38365	ViralMultiSegProj14556	ftp://ftp.ncbi.nlm.nih.gov/genomes/all/GCF/000/844/405/GCF_000844405.1_ViralMultiSegProj14556
39681	Asparagus virus 2	+ssRNA	+	ss	RNA		viral		land plants	plant	GCF_000881975.1	39681	Asparagus virus 2	Ilarvirus	Bromoviridae	Martellivirales	Alsuviricetes	Kitrinoviricota	Orthornavirae	Riboviria	root; Viruses; Riboviria; Orthornavirae; Kitrinoviricota; Alsuviricetes; Martellivirales; Bromoviridae; Ilarvirus; Asparagus virus 2	1; 10239; 2559587; 2732396; 2732406; 2732461; 2732544; 39740; 12316; 39681	Complete Genome	ICTV species exemplar			39815	ViralMultiSegProj33493	ftp://ftp.ncbi.nlm.nih.gov/genomes/all/GCF/000/881/975/GCF_000881975.1_ViralMultiSegProj33493
39720	Walleye dermal sarcoma virus	+ssRNA-RT	+	ss	RNA	RT	viral		vertebrates	animal	GCF_000850265.1	39720	Walleye dermal sarcoma virus	Epsilonretrovirus	Retroviridae	Ortervirales	Revtraviricetes	Artverviricota	Pararnavirae	Riboviria	root; Viruses; Riboviria; Pararnavirae; Artverviricota; Revtraviricetes; Ortervirales; Retroviridae; Orthoretrovirinae; Epsilonretrovirus; Walleye dermal sarcoma virus	1; 10239; 2559587; 2732397; 2732409; 2732514; 2169561; 11632; 327045; 153137; 39720	Complete Genome	ICTV species exemplar			35816	ViralProj14718	ftp://ftp.ncbi.nlm.nih.gov/genomes/all/GCF/000/850/265/GCF_000850265.1_ViralProj14718
39803	Escherichia virus Qbeta	+ssRNA	+	ss	RNA		viral		bacteria	prokaryote	GCF_000866345.1	39803	Escherichia virus Qbeta	Allolevivirus	Leviviridae	Levivirales	Allassoviricetes	Lenarviricota	Orthornavirae	Riboviria	root; Viruses; Riboviria; Orthornavirae; Lenarviricota; Allassoviricetes; Levivirales; Leviviridae; Allolevivirus; Escherichia virus Qbeta	1; 10239; 2559587; 2732396; 2732407; 2732497; 2732501; 11989; 12008; 39803	Complete Genome	ICTV species exemplar			35910	ViralProj15479	ftp://ftp.ncbi.nlm.nih.gov/genomes/all/GCF/000/866/345/GCF_000866345.1_ViralProj15479
39804	Escherichia virus FI	+ssRNA	+	ss	RNA		viral		bacteria	prokaryote	GCF_000862845.1	12027	Escherichia virus FI	Allolevivirus	Leviviridae	Levivirales	Allassoviricetes	Lenarviricota	Orthornavirae	Riboviria	root; Viruses; Riboviria; Orthornavirae; Lenarviricota; Allassoviricetes; Levivirales; Leviviridae; Allolevivirus; Escherichia virus FI	1; 10239; 2559587; 2732396; 2732407; 2732497; 2732501; 11989; 12008; 39804	Complete Genome	ICTV species exemplar			32478	ViralProj15459	ftp://ftp.ncbi.nlm.nih.gov/genomes/all/GCF/000/862/845/GCF_000862845.1_ViralProj15459
39838	Lactococcus phage 936	dsDNA		ds	DNA		viral		bacteria	prokaryote	GCF_002592905.1	39838	Lactococcus phage 936	Skunavirus	Siphoviridae	Caudovirales	Caudoviricetes	Uroviricota	Heunggongvirae	Duplodnaviria	root; Viruses; Duplodnaviria; Heunggongvirae; Uroviricota; Caudoviricetes; Caudovirales; Siphoviridae; Skunavirus; unclassified Skunavirus; Lactococcus phage 936	1; 10239; 2731341; 2731360; 2731618; 2731619; 28883; 10699; 1623305; 2050979; 39838	Complete Genome				44015	ASM259290v1	ftp://ftp.ncbi.nlm.nih.gov/genomes/all/GCF/002/592/905/GCF_002592905.1_ASM259290v1
40004	Tyuleniy virus	+ssRNA	+	ss	RNA		viral		invertebrates	animal	GCF_000914295.1	40004	Tyuleniy virus	Flavivirus	Flaviviridae	Amarillovirales	Flasuviricetes	Kitrinoviricota	Orthornavirae	Riboviria	root; Viruses; Riboviria; Orthornavirae; Kitrinoviricota; Flasuviricetes; Amarillovirales; Flaviviridae; Flavivirus; Tyuleniy virus	1; 10239; 2559587; 2732396; 2732406; 2732462; 2732545; 11050; 11051; 40004	Complete Genome	ICTV species exemplar			41676	ViralProj237448	ftp://ftp.ncbi.nlm.nih.gov/genomes/all/GCF/000/914/295/GCF_000914295.1_ViralProj237448
40012	Saumarez Reef virus	+ssRNA	+	ss	RNA		viral		human; vertebrates	animal	GCF_002004315.1	40012	Saumarez Reef virus	Flavivirus	Flaviviridae	Amarillovirales	Flasuviricetes	Kitrinoviricota	Orthornavirae	Riboviria	root; Viruses; Riboviria; Orthornavirae; Kitrinoviricota; Flasuviricetes; Amarillovirales; Flaviviridae; Flavivirus; Saumarez Reef virus	1; 10239; 2559587; 2732396; 2732406; 2732462; 2732545; 11050; 11051; 40012	Complete Genome	ICTV species exemplar			42782	ViralProj375047	ftp://ftp.ncbi.nlm.nih.gov/genomes/all/GCF/002/004/315/GCF_002004315.1_ViralProj375047
40050	African horse sickness virus	dsRNA		ds	RNA		viral		vertebrates	animal	GCF_000856125.1	40050	African horse sickness virus	Orbivirus	Reoviridae	Reovirales	Resentoviricetes	Duplornaviricota	Orthornavirae	Riboviria	root; Viruses; Riboviria; Orthornavirae; Duplornaviricota; Resentoviricetes; Reovirales; Reoviridae; Sedoreovirinae; Orbivirus; African horse sickness virus	1; 10239; 2559587; 2732396; 2732405; 2732459; 2732541; 10880; 689832; 10892; 40050	Complete Genome	ICTV species exemplar			38181	ViralMultiSegProj14937	ftp://ftp.ncbi.nlm.nih.gov/genomes/all/GCF/000/856/125/GCF_000856125.1_ViralMultiSegProj14937
40051	Bluetongue virus	dsRNA		ds	RNA		viral		vertebrates; invertebrates	animal	GCF_000854445.3	40051	Bluetongue virus	Orbivirus	Reoviridae	Reovirales	Resentoviricetes	Duplornaviricota	Orthornavirae	Riboviria	root; Viruses; Riboviria; Orthornavirae; Duplornaviricota; Resentoviricetes; Reovirales; Reoviridae; Sedoreovirinae; Orbivirus; Bluetongue virus	1; 10239; 2559587; 2732396; 2732405; 2732459; 2732541; 10880; 689832; 10892; 40051	Complete Genome	ICTV species exemplar			38181	ViralMultiSegProj14938	ftp://ftp.ncbi.nlm.nih.gov/genomes/all/GCF/000/854/445/GCF_000854445.3_ViralMultiSegProj14938
40052	Changuinola virus	dsRNA		ds	RNA		viral		vertebrates; invertebrates	animal	GCF_000911195.1	40052	Changuinola virus	Orbivirus	Reoviridae	Reovirales	Resentoviricetes	Duplornaviricota	Orthornavirae	Riboviria	root; Viruses; Riboviria; Orthornavirae; Duplornaviricota; Resentoviricetes; Reovirales; Reoviridae; Sedoreovirinae; Orbivirus; Changuinola virus	1; 10239; 2559587; 2732396; 2732405; 2732459; 2732541; 10880; 689832; 10892; 40052	Complete Genome	ICTV species exemplar			41579	ViralMultiSegProj226021	ftp://ftp.ncbi.nlm.nih.gov/genomes/all/GCF/000/911/195/GCF_000911195.1_ViralMultiSegProj226021
40053	Corriparta virus	dsRNA		ds	RNA		viral		invertebrates	animal	GCF_002829365.1	40053	Corriparta virus	Orbivirus	Reoviridae	Reovirales	Resentoviricetes	Duplornaviricota	Orthornavirae	Riboviria	root; Viruses; Riboviria; Orthornavirae; Duplornaviricota; Resentoviricetes; Reovirales; Reoviridae; Sedoreovirinae; Orbivirus; Corriparta virus	1; 10239; 2559587; 2732396; 2732405; 2732459; 2732541; 10880; 689832; 10892; 40053	Complete Genome	ICTV species exemplar			43336	ASM282936v1	ftp://ftp.ncbi.nlm.nih.gov/genomes/all/GCF/002/829/365/GCF_002829365.1_ASM282936v1
40054	Epizootic hemorrhagic disease virus	dsRNA		ds	RNA		viral		vertebrates; invertebrates	animal	GCF_000885335.1	449133	Epizootic hemorrhagic disease virus (serotype 1 / strain New Jersey)	Orbivirus	Reoviridae	Reovirales	Resentoviricetes	Duplornaviricota	Orthornavirae	Riboviria	root; Viruses; Riboviria; Orthornavirae; Duplornaviricota; Resentoviricetes; Reovirales; Reoviridae; Sedoreovirinae; Orbivirus; Epizootic hemorrhagic disease virus	1; 10239; 2559587; 2732396; 2732405; 2732459; 2732541; 10880; 689832; 10892; 40054	Complete Genome	ICTV species exemplar			40095	ViralMultiSegProj41081	ftp://ftp.ncbi.nlm.nih.gov/genomes/all/GCF/000/885/335/GCF_000885335.1_ViralMultiSegProj41081
40056	Eubenangee virus	dsRNA		ds	RNA		viral		invertebrates	animal	GCF_002829405.1	40056	Eubenangee virus	Orbivirus	Reoviridae	Reovirales	Resentoviricetes	Duplornaviricota	Orthornavirae	Riboviria	root; Viruses; Riboviria; Orthornavirae; Duplornaviricota; Resentoviricetes; Reovirales; Reoviridae; Sedoreovirinae; Orbivirus; Eubenangee virus	1; 10239; 2559587; 2732396; 2732405; 2732459; 2732541; 10880; 689832; 10892; 40056	Complete Genome	ICTV species exemplar			43336	ASM282940v1	ftp://ftp.ncbi.nlm.nih.gov/genomes/all/GCF/002/829/405/GCF_002829405.1_ASM282940v1
40057	Lebombo virus	dsRNA		ds	RNA		viral		human	animal	GCF_002829425.1	40057	Lebombo virus	Orbivirus	Reoviridae	Reovirales	Resentoviricetes	Duplornaviricota	Orthornavirae	Riboviria	root; Viruses; Riboviria; Orthornavirae; Duplornaviricota; Resentoviricetes; Reovirales; Reoviridae; Sedoreovirinae; Orbivirus; Lebombo virus	1; 10239; 2559587; 2732396; 2732405; 2732459; 2732541; 10880; 689832; 10892; 40057	Complete Genome	ICTV species exemplar			43336	ASM282942v1	ftp://ftp.ncbi.nlm.nih.gov/genomes/all/GCF/002/829/425/GCF_002829425.1_ASM282942v1
40058	Orungo virus	dsRNA		ds	RNA		viral		human	animal	GCF_002829445.1	40058	Orungo virus	Orbivirus	Reoviridae	Reovirales	Resentoviricetes	Duplornaviricota	Orthornavirae	Riboviria	root; Viruses; Riboviria; Orthornavirae; Duplornaviricota; Resentoviricetes; Reovirales; Reoviridae; Sedoreovirinae; Orbivirus; Orungo virus	1; 10239; 2559587; 2732396; 2732405; 2732459; 2732541; 10880; 689832; 10892; 40058	Complete Genome	ICTV species exemplar			43336	ASM282944v1	ftp://ftp.ncbi.nlm.nih.gov/genomes/all/GCF/002/829/445/GCF_002829445.1_ASM282944v1
40059	Palyam virus	dsRNA		ds	RNA		viral		vertebrates; invertebrates	animal	GCF_000856065.1	40059	Palyam virus	Orbivirus	Reoviridae	Reovirales	Resentoviricetes	Duplornaviricota	Orthornavirae	Riboviria	root; Viruses; Riboviria; Orthornavirae; Duplornaviricota; Resentoviricetes; Reovirales; Reoviridae; Sedoreovirinae; Orbivirus; Palyam virus	1; 10239; 2559587; 2732396; 2732405; 2732459; 2732541; 10880; 689832; 10892; 40059	Complete Genome	ICTV species exemplar			38181	ViralMultiSegProj14923	ftp://ftp.ncbi.nlm.nih.gov/genomes/all/GCF/000/856/065/GCF_000856065.1_ViralMultiSegProj14923
40060	Umatilla virus	dsRNA		ds	RNA		viral		vertebrates; invertebrates	animal	GCF_000923315.1	40060	Umatilla virus	Orbivirus	Reoviridae	Reovirales	Resentoviricetes	Duplornaviricota	Orthornavirae	Riboviria	root; Viruses; Riboviria; Orthornavirae; Duplornaviricota; Resentoviricetes; Reovirales; Reoviridae; Sedoreovirinae; Orbivirus; Umatilla virus	1; 10239; 2559587; 2732396; 2732405; 2732459; 2732541; 10880; 689832; 10892; 40060	Complete Genome	ICTV species exemplar			41844	ViralMultiSegProj256076	ftp://ftp.ncbi.nlm.nih.gov/genomes/all/GCF/000/923/315/GCF_000923315.1_ViralMultiSegProj256076
40061	Wallal virus	dsRNA		ds	RNA		viral		invertebrates	animal	GCF_000912775.1	40061	Wallal virus	Orbivirus	Reoviridae	Reovirales	Resentoviricetes	Duplornaviricota	Orthornavirae	Riboviria	root; Viruses; Riboviria; Orthornavirae; Duplornaviricota; Resentoviricetes; Reovirales; Reoviridae; Sedoreovirinae; Orbivirus; Wallal virus	1; 10239; 2559587; 2732396; 2732405; 2732459; 2732541; 10880; 689832; 10892; 40061	Complete Genome	ICTV species exemplar			41565	ViralMultiSegProj222995	ftp://ftp.ncbi.nlm.nih.gov/genomes/all/GCF/000/912/775/GCF_000912775.1_ViralMultiSegProj222995
40062	Warrego virus	dsRNA		ds	RNA		viral		vertebrates; invertebrates	animal	GCF_002829465.1	40062	Warrego virus	Orbivirus	Reoviridae	Reovirales	Resentoviricetes	Duplornaviricota	Orthornavirae	Riboviria	root; Viruses; Riboviria; Orthornavirae; Duplornaviricota; Resentoviricetes; Reovirales; Reoviridae; Sedoreovirinae; Orbivirus; Warrego virus	1; 10239; 2559587; 2732396; 2732405; 2732459; 2732541; 10880; 689832; 10892; 40062	Complete Genome	ICTV species exemplar			43336	ASM282946v1	ftp://ftp.ncbi.nlm.nih.gov/genomes/all/GCF/002/829/465/GCF_002829465.1_ASM282946v1
40065	Chenuda virus	dsRNA		ds	RNA		viral		invertebrates	animal	GCF_001184925.1	40065	Chenuda virus	Orbivirus	Reoviridae	Reovirales	Resentoviricetes	Duplornaviricota	Orthornavirae	Riboviria	root; Viruses; Riboviria; Orthornavirae; Duplornaviricota; Resentoviricetes; Reovirales; Reoviridae; Sedoreovirinae; Orbivirus; Chenuda virus	1; 10239; 2559587; 2732396; 2732405; 2732459; 2732541; 10880; 689832; 10892; 40065	Complete Genome	ICTV species exemplar			42205	ViralMultiSegProj290352	ftp://ftp.ncbi.nlm.nih.gov/genomes/all/GCF/001/184/925/GCF_001184925.1_ViralMultiSegProj290352
40067	Wad Medani virus	dsRNA		ds	RNA		viral		invertebrates	animal	GCF_001184905.1	40067	Wad Medani virus	Orbivirus	Reoviridae	Reovirales	Resentoviricetes	Duplornaviricota	Orthornavirae	Riboviria	root; Viruses; Riboviria; Orthornavirae; Duplornaviricota; Resentoviricetes; Reovirales; Reoviridae; Sedoreovirinae; Orbivirus; Wad Medani virus	1; 10239; 2559587; 2732396; 2732405; 2732459; 2732541; 10880; 689832; 10892; 40067	Complete Genome	ICTV species exemplar			42205	ViralMultiSegProj290067	ftp://ftp.ncbi.nlm.nih.gov/genomes/all/GCF/001/184/905/GCF_001184905.1_ViralMultiSegProj290067
40270	Snakehead retrovirus	+ssRNA-RT	+	ss	RNA	RT	viral		vertebrates	animal	GCF_000849325.1	40270	Snakehead retrovirus		Retroviridae	Ortervirales	Revtraviricetes	Artverviricota	Pararnavirae	Riboviria	root; Viruses; Riboviria; Pararnavirae; Artverviricota; Revtraviricetes; Ortervirales; Retroviridae; Orthoretrovirinae; unclassified Orthoretrovirinae; Snakehead retrovirus	1; 10239; 2559587; 2732397; 2732409; 2732514; 2169561; 11632; 327045; 1233735; 40270	Complete Genome				35215	ViralProj14701	ftp://ftp.ncbi.nlm.nih.gov/genomes/all/GCF/000/849/325/GCF_000849325.1_ViralProj14701
40279	Panicum mosaic virus	+ssRNA	+	ss	RNA		viral		land plants	plant	GCF_000856325.1	40279	Panicum mosaic virus	Panicovirus	Tombusviridae	Tolivirales	Tolucaviricetes	Kitrinoviricota	Orthornavirae	Riboviria	root; Viruses; Riboviria; Orthornavirae; Kitrinoviricota; Tolucaviricetes; Tolivirales; Tombusviridae; Procedovirinae; Panicovirus; Panicum mosaic virus	1; 10239; 2559587; 2732396; 2732406; 2732463; 2732548; 39738; 2560077; 186844; 40279	Complete Genome	ICTV species exemplar			35444	ViralProj14979	ftp://ftp.ncbi.nlm.nih.gov/genomes/all/GCF/000/856/325/GCF_000856325.1_ViralProj14979
40281	Cryphonectria hypovirus 1	dsRNA		ds	RNA		viral		fungi	fungus	GCF_000849145.1	40281	Cryphonectria hypovirus 1	Hypovirus	Hypoviridae	Durnavirales	Duplopiviricetes	Pisuviricota	Orthornavirae	Riboviria	root; Viruses; Riboviria; Orthornavirae; Pisuviricota; Duplopiviricetes; Durnavirales; Hypoviridae; Hypovirus; Cryphonectria hypovirus 1	1; 10239; 2559587; 2732396; 2732408; 2732505; 2732549; 39748; 39749; 40281	Complete Genome	ICTV species exemplar			34183	ViralProj14664	ftp://ftp.ncbi.nlm.nih.gov/genomes/all/GCF/000/849/145/GCF_000849145.1_ViralProj14664
40282	Cryphonectria hypovirus 2	dsRNA		ds	RNA		viral		fungi	fungus	GCF_000851185.1	40282	Cryphonectria hypovirus 2	Hypovirus	Hypoviridae	Durnavirales	Duplopiviricetes	Pisuviricota	Orthornavirae	Riboviria	root; Viruses; Riboviria; Orthornavirae; Pisuviricota; Duplopiviricetes; Durnavirales; Hypoviridae; Hypovirus; Cryphonectria hypovirus 2	1; 10239; 2559587; 2732396; 2732408; 2732505; 2732549; 39748; 39749; 40282	Complete Genome	ICTV species exemplar			34383	ViralProj14754	ftp://ftp.ncbi.nlm.nih.gov/genomes/all/GCF/000/851/185/GCF_000851185.1_ViralProj14754
40521	Listeria phage A118	dsDNA		ds	DNA		viral		bacteria	prokaryote	GCF_000849645.1	40521	Listeria phage A118		Siphoviridae	Caudovirales	Caudoviricetes	Uroviricota	Heunggongvirae	Duplodnaviria	root; Viruses; Duplodnaviria; Heunggongvirae; Uroviricota; Caudoviricetes; Caudovirales; Siphoviridae; unclassified Siphoviridae; Listeria phage A118	1; 10239; 2731341; 2731360; 2731618; 2731619; 28883; 10699; 196894; 40521	Complete Genome				36404	ViralProj14589	ftp://ftp.ncbi.nlm.nih.gov/genomes/all/GCF/000/849/645/GCF_000849645.1_ViralProj14589
40522	Listeria phage A500	dsDNA		ds	DNA		viral		bacteria	prokaryote	GCF_000873565.1	40522	Listeria phage A500		Siphoviridae	Caudovirales	Caudoviricetes	Uroviricota	Heunggongvirae	Duplodnaviria	root; Viruses; Duplodnaviria; Heunggongvirae; Uroviricota; Caudoviricetes; Caudovirales; Siphoviridae; unclassified Siphoviridae; Listeria phage A500	1; 10239; 2731341; 2731360; 2731618; 2731619; 28883; 10699; 196894; 40522	Complete Genome				39343	ViralProj20791	ftp://ftp.ncbi.nlm.nih.gov/genomes/all/GCF/000/873/565/GCF_000873565.1_ViralProj20791
40523	Listeria virus A511	dsDNA		ds	DNA		viral		bacteria	prokaryote	GCF_000871125.1	40523	Listeria virus A511	Pecentumvirus	Herelleviridae	Caudovirales	Caudoviricetes	Uroviricota	Heunggongvirae	Duplodnaviria	root; Viruses; Duplodnaviria; Heunggongvirae; Uroviricota; Caudoviricetes; Caudovirales; Herelleviridae; Jasinkavirinae; Pecentumvirus; Listeria virus A511	1; 10239; 2731341; 2731360; 2731618; 2731619; 28883; 2560065; 2560073; 1857844; 40523	Complete Genome	ICTV species exemplar			39343	ViralProj20793	ftp://ftp.ncbi.nlm.nih.gov/genomes/all/GCF/000/871/125/GCF_000871125.1_ViralProj20793
40537	Epsilonpapillomavirus 1	ssDNA		ss	DNA		viral		vertebrates	animal	GCF_000841945.1	40537	Epsilonpapillomavirus 1	Epsilonpapillomavirus	Papillomaviridae	Zurhausenvirales	Papovaviricetes	Cossaviricota	Shotokuvirae	Monodnaviria	root; Viruses; Monodnaviria; Shotokuvirae; Cossaviricota; Papovaviricetes; Zurhausenvirales; Papillomaviridae; Firstpapillomavirinae; Epsilonpapillomavirus; Epsilonpapillomavirus 1	1; 10239; 2731342; 2732092; 2732415; 2732421; 2732533; 151340; 2169595; 325459; 40537	Complete Genome	ICTV species exemplar			37515	ViralProj14220	ftp://ftp.ncbi.nlm.nih.gov/genomes/all/GCF/000/841/945/GCF_000841945.1_ViralProj14220
40631	Escherichia virus N15	dsDNA		ds	DNA		viral		bacteria	prokaryote	GCF_000839625.1	40631	Escherichia virus N15	Ravinvirus	Siphoviridae	Caudovirales	Caudoviricetes	Uroviricota	Heunggongvirae	Duplodnaviria	root; Viruses; Duplodnaviria; Heunggongvirae; Uroviricota; Caudoviricetes; Caudovirales; Siphoviridae; Ravinvirus; Escherichia virus N15	1; 10239; 2731341; 2731360; 2731618; 2731619; 28883; 10699; 308911; 40631	Complete Genome	ICTV species exemplar			35953	ViralProj14086	ftp://ftp.ncbi.nlm.nih.gov/genomes/all/GCF/000/839/625/GCF_000839625.1_ViralProj14086
40640	Potato virus V	+ssRNA	+	ss	RNA		viral		land plants	plant	GCF_000860845.1	40640	Potato virus V	Potyvirus	Potyviridae	Patatavirales	Stelpaviricetes	Pisuviricota	Orthornavirae	Riboviria	root; Viruses; Riboviria; Orthornavirae; Pisuviricota; Stelpaviricetes; Patatavirales; Potyviridae; Potyvirus; Potato virus V	1; 10239; 2559587; 2732396; 2732408; 2732507; 2732550; 39729; 12195; 40640	Complete Genome	ICTV species exemplar			36577	ViralProj15379	ftp://ftp.ncbi.nlm.nih.gov/genomes/all/GCF/000/860/845/GCF_000860845.1_ViralProj15379
40666	Ryegrass mosaic virus	+ssRNA	+	ss	RNA		viral		land plants	plant	GCF_000860685.1	40666	Ryegrass mosaic virus	Rymovirus	Potyviridae	Patatavirales	Stelpaviricetes	Pisuviricota	Orthornavirae	Riboviria	root; Viruses; Riboviria; Orthornavirae; Pisuviricota; Stelpaviricetes; Patatavirales; Potyviridae; Rymovirus; Ryegrass mosaic virus	1; 10239; 2559587; 2732396; 2732408; 2732507; 2732550; 39729; 39730; 40666	Complete Genome	ICTV species exemplar			35581	ViralProj15344	ftp://ftp.ncbi.nlm.nih.gov/genomes/all/GCF/000/860/685/GCF_000860685.1_ViralProj15344
40979	Cocksfoot mottle virus	+ssRNA	+	ss	RNA		viral		land plants	plant	GCF_000855085.1	40979	Cocksfoot mottle virus	Sobemovirus	Solemoviridae	Sobelivirales	Pisoniviricetes	Pisuviricota	Orthornavirae	Riboviria	root; Viruses; Riboviria; Orthornavirae; Pisuviricota; Pisoniviricetes; Sobelivirales; Solemoviridae; Sobemovirus; Cocksfoot mottle virus	1; 10239; 2559587; 2732396; 2732408; 2732506; 2732553; 2169577; 12137; 40979	Complete Genome	ICTV species exemplar			36802	ViralProj15078	ftp://ftp.ncbi.nlm.nih.gov/genomes/all/GCF/000/855/085/GCF_000855085.1_ViralProj15078
41459	Sweet potato mild mottle virus	+ssRNA	+	ss	RNA		viral		land plants	plant	GCF_000860665.1	41459	Sweet potato mild mottle virus	Ipomovirus	Potyviridae	Patatavirales	Stelpaviricetes	Pisuviricota	Orthornavirae	Riboviria	root; Viruses; Riboviria; Orthornavirae; Pisuviricota; Stelpaviricetes; Patatavirales; Potyviridae; Ipomovirus; Sweet potato mild mottle virus	1; 10239; 2559587; 2732396; 2732408; 2732507; 2732550; 39729; 137757; 41459	Complete Genome	ICTV species exemplar			35438	ViralProj15340	ftp://ftp.ncbi.nlm.nih.gov/genomes/all/GCF/000/860/665/GCF_000860665.1_ViralProj15340
41460	Yam mosaic virus	+ssRNA	+	ss	RNA		viral		land plants	plant	GCF_000851785.1	41460	Yam mosaic virus	Potyvirus	Potyviridae	Patatavirales	Stelpaviricetes	Pisuviricota	Orthornavirae	Riboviria	root; Viruses; Riboviria; Orthornavirae; Pisuviricota; Stelpaviricetes; Patatavirales; Potyviridae; Potyvirus; Yam mosaic virus	1; 10239; 2559587; 2732396; 2732408; 2732507; 2732550; 39729; 12195; 41460	Complete Genome	ICTV species exemplar			37739	ViralProj14884	ftp://ftp.ncbi.nlm.nih.gov/genomes/all/GCF/000/851/785/GCF_000851785.1_ViralProj14884
41763	Agropyron mosaic virus	+ssRNA	+	ss	RNA		viral		land plants	plant	GCF_000856705.1	41763	Agropyron mosaic virus	Potyvirus	Potyviridae	Patatavirales	Stelpaviricetes	Pisuviricota	Orthornavirae	Riboviria	root; Viruses; Riboviria; Orthornavirae; Pisuviricota; Stelpaviricetes; Patatavirales; Potyviridae; Rymovirus; Agropyron mosaic virus	1; 10239; 2559587; 2732396; 2732408; 2732507; 2732550; 39729; 39730; 41763	Complete Genome	ICTV species exemplar			38155	ViralProj15063	ftp://ftp.ncbi.nlm.nih.gov/genomes/all/GCF/000/856/705/GCF_000856705.1_ViralProj15063
41764	Hordeum mosaic virus	+ssRNA	+	ss	RNA		viral		land plants	plant	GCF_000855025.1	41764	Hordeum mosaic virus	Rymovirus	Potyviridae	Patatavirales	Stelpaviricetes	Pisuviricota	Orthornavirae	Riboviria	root; Viruses; Riboviria; Orthornavirae; Pisuviricota; Stelpaviricetes; Patatavirales; Potyviridae; Rymovirus; Hordeum mosaic virus	1; 10239; 2559587; 2732396; 2732408; 2732507; 2732550; 39729; 39730; 41764	Complete Genome	ICTV species exemplar			38155	ViralProj15064	ftp://ftp.ncbi.nlm.nih.gov/genomes/all/GCF/000/855/025/GCF_000855025.1_ViralProj15064
42004	Leek yellow stripe virus	+ssRNA	+	ss	RNA		viral		land plants	plant	GCF_000858985.1	42004	Leek yellow stripe virus	Potyvirus	Potyviridae	Patatavirales	Stelpaviricetes	Pisuviricota	Orthornavirae	Riboviria	root; Viruses; Riboviria; Orthornavirae; Pisuviricota; Stelpaviricetes; Patatavirales; Potyviridae; Potyvirus; Leek yellow stripe virus	1; 10239; 2559587; 2732396; 2732408; 2732507; 2732550; 39729; 12195; 42004	Complete Genome	ICTV species exemplar			37292	ViralProj15184	ftp://ftp.ncbi.nlm.nih.gov/genomes/all/GCF/000/858/985/GCF_000858985.1_ViralProj15184
42475	Rice ragged stunt virus	dsRNA		ds	RNA		viral		land plants	plant	GCF_000852965.1	42475	Rice ragged stunt virus	Oryzavirus	Reoviridae	Reovirales	Resentoviricetes	Duplornaviricota	Orthornavirae	Riboviria	root; Viruses; Riboviria; Orthornavirae; Duplornaviricota; Resentoviricetes; Reovirales; Reoviridae; Spinareovirinae; Oryzavirus; Rice ragged stunt virus	1; 10239; 2559587; 2732396; 2732405; 2732459; 2732541; 10880; 689831; 10992; 42475	Complete Genome	ICTV species exemplar			35856	ViralMultiSegProj14794	ftp://ftp.ncbi.nlm.nih.gov/genomes/all/GCF/000/852/965/GCF_000852965.1_ViralMultiSegProj14794
42631	Brome streak mosaic virus	+ssRNA	+	ss	RNA		viral		land plants	plant	GCF_000860645.1	42631	Brome streak mosaic virus	Tritimovirus	Potyviridae	Patatavirales	Stelpaviricetes	Pisuviricota	Orthornavirae	Riboviria	root; Viruses; Riboviria; Orthornavirae; Pisuviricota; Stelpaviricetes; Patatavirales; Potyviridae; Tritimovirus; Brome streak mosaic virus	1; 10239; 2559587; 2732396; 2732408; 2732507; 2732550; 39729; 156207; 42631	Complete Genome	ICTV species exemplar			34962	ViralProj15336	ftp://ftp.ncbi.nlm.nih.gov/genomes/all/GCF/000/860/645/GCF_000860645.1_ViralProj15336
42680	Spinach latent virus	+ssRNA	+	ss	RNA		viral		land plants	plant	GCF_000850785.1	42680	Spinach latent virus	Ilarvirus	Bromoviridae	Martellivirales	Alsuviricetes	Kitrinoviricota	Orthornavirae	Riboviria	root; Viruses; Riboviria; Orthornavirae; Kitrinoviricota; Alsuviricetes; Martellivirales; Bromoviridae; Ilarvirus; Spinach latent virus	1; 10239; 2559587; 2732396; 2732406; 2732461; 2732544; 39740; 12316; 42680	Complete Genome	ICTV species exemplar			35825	ViralMultiSegProj14810	ftp://ftp.ncbi.nlm.nih.gov/genomes/all/GCF/000/850/785/GCF_000850785.1_ViralMultiSegProj14810
42764	Oliveros mammarenavirus	-ssRNA	-	ss	RNA		viral		vertebrates	animal	GCF_000872465.1	42764	Oliveros mammarenavirus	Mammarenavirus	Arenaviridae	Bunyavirales	Ellioviricetes	Negarnaviricota	Orthornavirae	Riboviria	root; Viruses; Riboviria; Orthornavirae; Negarnaviricota; Polyploviricotina; Ellioviricetes; Bunyavirales; Arenaviridae; Mammarenavirus; Oliveros mammarenavirus	1; 10239; 2559587; 2732396; 2497569; 2497571; 2497576; 1980410; 11617; 1653394; 42764	Complete Genome	ICTV species exemplar			39458	ViralMultiSegProj28319	ftp://ftp.ncbi.nlm.nih.gov/genomes/all/GCF/000/872/465/GCF_000872465.1_ViralMultiSegProj28319
42882	Cherry virus A	+ssRNA	+	ss	RNA		viral		land plants	plant	GCF_000855945.1	42882	Cherry virus A	Capillovirus	Betaflexiviridae	Tymovirales	Alsuviricetes	Kitrinoviricota	Orthornavirae	Riboviria	root; Viruses; Riboviria; Orthornavirae; Kitrinoviricota; Alsuviricetes; Tymovirales; Betaflexiviridae; Trivirinae; Capillovirus; Cherry virus A	1; 10239; 2559587; 2732396; 2732406; 2732461; 675063; 675068; 1914298; 12174; 42882	Complete Genome	ICTV species exemplar			34975	ViralProj15080	ftp://ftp.ncbi.nlm.nih.gov/genomes/all/GCF/000/855/945/GCF_000855945.1_ViralProj15080
43130	Onion yellow dwarf virus	+ssRNA	+	ss	RNA		viral		land plants	plant	GCF_000862605.1	43130	Onion yellow dwarf virus	Potyvirus	Potyviridae	Patatavirales	Stelpaviricetes	Pisuviricota	Orthornavirae	Riboviria	root; Viruses; Riboviria; Orthornavirae; Pisuviricota; Stelpaviricetes; Patatavirales; Potyviridae; Potyvirus; Onion yellow dwarf virus	1; 10239; 2559587; 2732396; 2732408; 2732507; 2732550; 39729; 12195; 43130	Complete Genome	ICTV species exemplar			37812	ViralProj15407	ftp://ftp.ncbi.nlm.nih.gov/genomes/all/GCF/000/862/605/GCF_000862605.1_ViralProj15407
43240	Bean common mosaic necrosis virus	+ssRNA	+	ss	RNA		viral		land plants	plant	GCF_000861385.1	43240	Bean common mosaic necrosis virus	Potyvirus	Potyviridae	Patatavirales	Stelpaviricetes	Pisuviricota	Orthornavirae	Riboviria	root; Viruses; Riboviria; Orthornavirae; Pisuviricota; Stelpaviricetes; Patatavirales; Potyviridae; Potyvirus; Bean common mosaic necrosis virus	1; 10239; 2559587; 2732396; 2732408; 2732507; 2732550; 39729; 12195; 43240	Complete Genome	ICTV species exemplar			34718	ViralProj15333	ftp://ftp.ncbi.nlm.nih.gov/genomes/all/GCF/000/861/385/GCF_000861385.1_ViralProj15333
43685	Lactococcus phage r1t	dsDNA		ds	DNA		viral		bacteria	prokaryote	GCF_000840345.1	43685	Lactococcus phage r1t		Siphoviridae	Caudovirales	Caudoviricetes	Uroviricota	Heunggongvirae	Duplodnaviria	root; Viruses; Duplodnaviria; Heunggongvirae; Uroviricota; Caudoviricetes; Caudovirales; Siphoviridae; unclassified Siphoviridae; Lactococcus phage r1t	1; 10239; 2731341; 2731360; 2731618; 2731619; 28883; 10699; 196894; 43685	Complete Genome				35221	ViralProj14225	ftp://ftp.ncbi.nlm.nih.gov/genomes/all/GCF/000/840/345/GCF_000840345.1_ViralProj14225
43761	Barfin flounder nervous necrosis virus	+ssRNA	+	ss	RNA		viral		vertebrates	animal	GCF_000884415.1	43761	Barfin flounder nervous necrosis virus	Betanodavirus	Nodaviridae	Nodamuvirales	Magsaviricetes	Kitrinoviricota	Orthornavirae	Riboviria	root; Viruses; Riboviria; Orthornavirae; Kitrinoviricota; Magsaviricetes; Nodamuvirales; Nodaviridae; Betanodavirus; Barfin flounder nervous necrosis virus	1; 10239; 2559587; 2732396; 2732406; 2732464; 2732546; 12283; 143919; 43761	Complete Genome				40121	ViralMultiSegProj41605	ftp://ftp.ncbi.nlm.nih.gov/genomes/all/GCF/000/884/415/GCF_000884415.1_ViralMultiSegProj41605
43763	Redspotted grouper nervous necrosis virus	+ssRNA	+	ss	RNA		viral		vertebrates	animal	GCF_000869085.1	43763	Redspotted grouper nervous necrosis virus	Betanodavirus	Nodaviridae	Nodamuvirales	Magsaviricetes	Kitrinoviricota	Orthornavirae	Riboviria	root; Viruses; Riboviria; Orthornavirae; Kitrinoviricota; Magsaviricetes; Nodamuvirales; Nodaviridae; Betanodavirus; Redspotted grouper nervous necrosis virus	1; 10239; 2559587; 2732396; 2732406; 2732464; 2732546; 12283; 143919; 43763	Complete Genome	ICTV species exemplar			38855	ViralMultiSegProj16819	ftp://ftp.ncbi.nlm.nih.gov/genomes/all/GCF/000/869/085/GCF_000869085.1_ViralMultiSegProj16819
43764	Tiger puffer nervous necrosis virus	+ssRNA	+	ss	RNA		viral		vertebrates	animal	GCF_000886035.1	43764	Tiger puffer nervous necrosis virus	Betanodavirus	Nodaviridae	Nodamuvirales	Magsaviricetes	Kitrinoviricota	Orthornavirae	Riboviria	root; Viruses; Riboviria; Orthornavirae; Kitrinoviricota; Magsaviricetes; Nodamuvirales; Nodaviridae; Betanodavirus; Tiger puffer nervous necrosis virus	1; 10239; 2559587; 2732396; 2732406; 2732464; 2732546; 12283; 143919; 43764	Complete Genome	ICTV species exemplar			40121	ViralMultiSegProj41607	ftp://ftp.ncbi.nlm.nih.gov/genomes/all/GCF/000/886/035/GCF_000886035.1_ViralMultiSegProj41607
44024	Kokobera virus	+ssRNA	+	ss	RNA		viral		invertebrates	animal	GCF_002365985.1	44024	Kokobera virus	Flavivirus	Flaviviridae	Amarillovirales	Flasuviricetes	Kitrinoviricota	Orthornavirae	Riboviria	root; Viruses; Riboviria; Orthornavirae; Kitrinoviricota; Flasuviricetes; Amarillovirales; Flaviviridae; Flavivirus; Kokobera virus	1; 10239; 2559587; 2732396; 2732406; 2732462; 2732545; 11050; 11051; 44024	Complete Genome	ICTV species exemplar			39133	ViralProj18843	ftp://ftp.ncbi.nlm.nih.gov/genomes/all/GCF/002/365/985/GCF_002365985.1_ViralProj18843
44026	Sepik virus	+ssRNA	+	ss	RNA		viral		invertebrates	animal	GCF_000868725.1	44026	Sepik virus	Flavivirus	Flaviviridae	Amarillovirales	Flasuviricetes	Kitrinoviricota	Orthornavirae	Riboviria	root; Viruses; Riboviria; Orthornavirae; Kitrinoviricota; Flasuviricetes; Amarillovirales; Flaviviridae; Flavivirus; Sepik virus	1; 10239; 2559587; 2732396; 2732406; 2732462; 2732545; 11050; 11051; 44026	Complete Genome	ICTV species exemplar			39078	ViralProj18513	ftp://ftp.ncbi.nlm.nih.gov/genomes/all/GCF/000/868/725/GCF_000868725.1_ViralProj18513
44088	Canarypox virus	dsDNA		ds	DNA		viral		vertebrates	animal	GCF_000841685.1	44088	Canarypox virus	Avipoxvirus	Poxviridae	Chitovirales	Pokkesviricetes	Nucleocytoviricota	Bamfordvirae	Varidnaviria	root; Viruses; Varidnaviria; Bamfordvirae; Nucleocytoviricota; Pokkesviricetes; Chitovirales; Poxviridae; Chordopoxvirinae; Avipoxvirus; Canarypox virus	1; 10239; 2732004; 2732005; 2732007; 2732525; 2732527; 10240; 10241; 10260; 44088	Complete Genome	ICTV species exemplar			37989	ViralProj14340	ftp://ftp.ncbi.nlm.nih.gov/genomes/all/GCF/000/841/685/GCF_000841685.1_ViralProj14340
44158	Aura virus	+ssRNA	+	ss	RNA		viral		invertebrates	animal	GCF_000852325.1	44158	Aura virus	Alphavirus	Togaviridae	Martellivirales	Alsuviricetes	Kitrinoviricota	Orthornavirae	Riboviria	root; Viruses; Riboviria; Orthornavirae; Kitrinoviricota; Alsuviricetes; Martellivirales; Togaviridae; Alphavirus; Aura virus	1; 10239; 2559587; 2732396; 2732406; 2732461; 2732544; 11018; 11019; 44158	Complete Genome	ICTV species exemplar			36200	ViralProj14830	ftp://ftp.ncbi.nlm.nih.gov/genomes/all/GCF/000/852/325/GCF_000852325.1_ViralProj14830
44560	Ageratum yellow vein virus	ssDNA		ss	DNA		viral		land plants	plant	GCF_000845825.1	222078	Ageratum yellow vein China virus - [Hn2]	Begomovirus	Geminiviridae	Geplafuvirales	Repensiviricetes	Cressdnaviricota	Shotokuvirae	Monodnaviria	root; Viruses; Monodnaviria; Shotokuvirae; Cressdnaviricota; Repensiviricetes; Geplafuvirales; Geminiviridae; Begomovirus; Ageratum yellow vein virus	1; 10239; 2731342; 2732092; 2732416; 2732424; 2732539; 10811; 10814; 44560	Complete Genome	ICTV species exemplar			37467	ViralProj14490	ftp://ftp.ncbi.nlm.nih.gov/genomes/all/GCF/000/845/825/GCF_000845825.1_ViralProj14490
44562	Pothos latent virus	+ssRNA	+	ss	RNA		viral		land plants	plant	GCF_000859825.1	44562	Pothos latent virus	Aureusvirus	Tombusviridae	Tolivirales	Tolucaviricetes	Kitrinoviricota	Orthornavirae	Riboviria	root; Viruses; Riboviria; Orthornavirae; Kitrinoviricota; Tolucaviricetes; Tolivirales; Tombusviridae; Procedovirinae; Aureusvirus; Pothos latent virus	1; 10239; 2559587; 2732396; 2732406; 2732463; 2732548; 39738; 2560077; 186457; 44562	Complete Genome	ICTV species exemplar			36461	ViralProj15185	ftp://ftp.ncbi.nlm.nih.gov/genomes/all/GCF/000/859/825/GCF_000859825.1_ViralProj15185
45103	Oat golden stripe virus	+ssRNA	+	ss	RNA		viral		land plants	plant	GCF_000856005.1	45103	Oat golden stripe virus	Furovirus	Virgaviridae	Martellivirales	Alsuviricetes	Kitrinoviricota	Orthornavirae	Riboviria	root; Viruses; Riboviria; Orthornavirae; Kitrinoviricota; Alsuviricetes; Martellivirales; Virgaviridae; Furovirus; Oat golden stripe virus	1; 10239; 2559587; 2732396; 2732406; 2732461; 2732544; 675071; 12291; 45103	Complete Genome	ICTV species exemplar			36692	ViralMultiSegProj15093	ftp://ftp.ncbi.nlm.nih.gov/genomes/all/GCF/000/856/005/GCF_000856005.1_ViralMultiSegProj15093
45219	Guanarito mammarenavirus	-ssRNA	-	ss	RNA		viral		human; vertebrates	animal	GCF_000853765.1	45219	Guanarito mammarenavirus	Mammarenavirus	Arenaviridae	Bunyavirales	Ellioviricetes	Negarnaviricota	Orthornavirae	Riboviria	root; Viruses; Riboviria; Orthornavirae; Negarnaviricota; Polyploviricotina; Ellioviricetes; Bunyavirales; Arenaviridae; Mammarenavirus; Guanarito mammarenavirus	1; 10239; 2559587; 2732396; 2497569; 2497571; 2497576; 1980410; 11617; 1653394; 45219	Complete Genome	ICTV species exemplar			37863	ViralMultiSegProj14939	ftp://ftp.ncbi.nlm.nih.gov/genomes/all/GCF/000/853/765/GCF_000853765.1_ViralMultiSegProj14939
45220	Flexal mammarenavirus	-ssRNA	-	ss	RNA		viral		vertebrates	animal	GCF_000872925.1	45220	Flexal mammarenavirus	Mammarenavirus	Arenaviridae	Bunyavirales	Ellioviricetes	Negarnaviricota	Orthornavirae	Riboviria	root; Viruses; Riboviria; Orthornavirae; Negarnaviricota; Polyploviricotina; Ellioviricetes; Bunyavirales; Arenaviridae; Mammarenavirus; Flexal mammarenavirus	1; 10239; 2559587; 2732396; 2497569; 2497571; 2497576; 1980410; 11617; 1653394; 45220	Complete Genome	ICTV species exemplar			39590	ViralMultiSegProj29903	ftp://ftp.ncbi.nlm.nih.gov/genomes/all/GCF/000/872/925/GCF_000872925.1_ViralMultiSegProj29903
45221	Latino mammarenavirus	-ssRNA	-	ss	RNA		viral		vertebrates	animal	GCF_000875205.1	45221	Latino mammarenavirus	Mammarenavirus	Arenaviridae	Bunyavirales	Ellioviricetes	Negarnaviricota	Orthornavirae	Riboviria	root; Viruses; Riboviria; Orthornavirae; Negarnaviricota; Polyploviricotina; Ellioviricetes; Bunyavirales; Arenaviridae; Mammarenavirus; Latino mammarenavirus	1; 10239; 2559587; 2732396; 2497569; 2497571; 2497576; 1980410; 11617; 1653394; 45221	Complete Genome	ICTV species exemplar			39590	ViralMultiSegProj29905	ftp://ftp.ncbi.nlm.nih.gov/genomes/all/GCF/000/875/205/GCF_000875205.1_ViralMultiSegProj29905
45223	Tamiami mammarenavirus	-ssRNA	-	ss	RNA		viral		vertebrates	animal	GCF_000879315.1	45223	Tamiami mammarenavirus	Mammarenavirus	Arenaviridae	Bunyavirales	Ellioviricetes	Negarnaviricota	Orthornavirae	Riboviria	root; Viruses; Riboviria; Orthornavirae; Negarnaviricota; Polyploviricotina; Ellioviricetes; Bunyavirales; Arenaviridae; Mammarenavirus; Tamiami mammarenavirus	1; 10239; 2559587; 2732396; 2497569; 2497571; 2497576; 1980410; 11617; 1653394; 45223	Complete Genome	ICTV species exemplar			39587	ViralMultiSegProj29831	ftp://ftp.ncbi.nlm.nih.gov/genomes/all/GCF/000/879/315/GCF_000879315.1_ViralMultiSegProj29831
45224	Leek white stripe virus	+ssRNA	+	ss	RNA		viral		land plants	plant	GCF_000855105.1	45224	Leek white stripe virus	Betanecrovirus	Tombusviridae	Tolivirales	Tolucaviricetes	Kitrinoviricota	Orthornavirae	Riboviria	root; Viruses; Riboviria; Orthornavirae; Kitrinoviricota; Tolucaviricetes; Tolivirales; Tombusviridae; Procedovirinae; Betanecrovirus; Leek white stripe virus	1; 10239; 2559587; 2732396; 2732406; 2732463; 2732548; 39738; 2560077; 1299311; 45224	Complete Genome	ICTV species exemplar			35081	ViralProj15082	ftp://ftp.ncbi.nlm.nih.gov/genomes/all/GCF/000/855/105/GCF_000855105.1_ViralProj15082
45237	Helminthosporium victoriae virus 190S	dsRNA		ds	RNA		viral		fungi	fungus	GCF_000852005.1	45237	Helminthosporium victoriae virus 190S	Victorivirus	Totiviridae	Ghabrivirales	Chrymotiviricetes	Duplornaviricota	Orthornavirae	Riboviria	root; Viruses; Riboviria; Orthornavirae; Duplornaviricota; Chrymotiviricetes; Ghabrivirales; Totiviridae; Victorivirus; Helminthosporium victoriae virus 190S	1; 10239; 2559587; 2732396; 2732405; 2732458; 2732540; 11006; 674981; 45237	Complete Genome	ICTV species exemplar			35799	ViralProj14763	ftp://ftp.ncbi.nlm.nih.gov/genomes/all/GCF/000/852/005/GCF_000852005.1_ViralProj14763
45406	Escherichia virus RB32	dsDNA		ds	DNA		viral		bacteria	prokaryote	GCF_000870165.1	45406	Escherichia virus RB32	Tequatrovirus	Myoviridae	Caudovirales	Caudoviricetes	Uroviricota	Heunggongvirae	Duplodnaviria	root; Viruses; Duplodnaviria; Heunggongvirae; Uroviricota; Caudoviricetes; Caudovirales; Myoviridae; Tevenvirinae; Tequatrovirus; unclassified Tequatrovirus; Escherichia virus RB32	1; 10239; 2731341; 2731360; 2731618; 2731619; 28883; 10662; 1198136; 10663; 2562645; 45406	Complete Genome	ICTV species exemplar			39011	ViralProj17997	ftp://ftp.ncbi.nlm.nih.gov/genomes/all/GCF/000/870/165/GCF_000870165.1_ViralProj17997
45455	Macacine gammaherpesvirus 4	dsDNA		ds	DNA		viral		vertebrates	animal	GCF_000846585.1	45455	Macacine gammaherpesvirus 4	Lymphocryptovirus	Herpesviridae	Herpesvirales	Herviviricetes	Peploviricota	Heunggongvirae	Duplodnaviria	root; Viruses; Duplodnaviria; Heunggongvirae; Peploviricota; Herviviricetes; Herpesvirales; Herpesviridae; Gammaherpesvirinae; Lymphocryptovirus; Macacine gammaherpesvirus 4	1; 10239; 2731341; 2731360; 2731361; 2731363; 548681; 10292; 10374; 10375; 45455	Complete Genome	ICTV species exemplar			38223	ViralProj14467	ftp://ftp.ncbi.nlm.nih.gov/genomes/all/GCF/000/846/585/GCF_000846585.1_ViralProj14467
45617	Human endogenous retrovirus K	+ssRNA-RT	+	ss	RNA	RT	viral		human	animal	GCF_000913595.1	166122	Human endogenous retrovirus K113		Retroviridae	Ortervirales	Revtraviricetes	Artverviricota	Pararnavirae	Riboviria	root; Viruses; Riboviria; Pararnavirae; Artverviricota; Revtraviricetes; Ortervirales; Retroviridae; unclassified Retroviridae; Human endogenous retroviruses; Human endogenous retrovirus K	1; 10239; 2559587; 2732397; 2732409; 2732514; 2169561; 11632; 35276; 206037; 45617	Complete Genome				41547	ViralProj222261	ftp://ftp.ncbi.nlm.nih.gov/genomes/all/GCF/000/913/595/GCF_000913595.1_ViralProj222261
45661	Banana bract mosaic virus	+ssRNA	+	ss	RNA		viral		land plants	plant	GCF_000871865.1	45661	Banana bract mosaic virus	Potyvirus	Potyviridae	Patatavirales	Stelpaviricetes	Pisuviricota	Orthornavirae	Riboviria	root; Viruses; Riboviria; Orthornavirae; Pisuviricota; Stelpaviricetes; Patatavirales; Potyviridae; Potyvirus; Banana bract mosaic virus	1; 10239; 2559587; 2732396; 2732408; 2732507; 2732550; 39729; 12195; 45661	Complete Genome	ICTV species exemplar			39321	ViralProj20617	ftp://ftp.ncbi.nlm.nih.gov/genomes/all/GCF/000/871/865/GCF_000871865.1_ViralProj20617
45764	Mycobacterium phage DS6A	dsDNA		ds	DNA		viral		bacteria	prokaryote	GCF_000917695.1	45764	Mycobacterium phage DS6A		Siphoviridae	Caudovirales	Caudoviricetes	Uroviricota	Heunggongvirae	Duplodnaviria	root; Viruses; Duplodnaviria; Heunggongvirae; Uroviricota; Caudoviricetes; Caudovirales; Siphoviridae; unclassified Siphoviridae; Mycobacterium phage DS6A	1; 10239; 2731341; 2731360; 2731618; 2731619; 28883; 10699; 196894; 45764	Complete Genome				41739	ViralProj240748	ftp://ftp.ncbi.nlm.nih.gov/genomes/all/GCF/000/917/695/GCF_000917695.1_ViralProj240748
46014	Acholeplasma virus L2	dsDNA		ds	DNA		viral		bacteria	prokaryote	GCF_000837825.1	46014	Acholeplasma virus L2	Plasmavirus	Plasmaviridae						root; Viruses; Plasmaviridae; Plasmavirus; Acholeplasma virus L2	1; 10239; 10472; 10473; 46014	Complete Genome	ICTV species exemplar			34131	ViralProj14066	ftp://ftp.ncbi.nlm.nih.gov/genomes/all/GCF/000/837/825/GCF_000837825.1_ViralProj14066
46021	Paramecium bursaria Chlorella virus NY2A	dsDNA		ds	DNA		viral		green algae	plant	GCF_000873685.1	46021	Paramecium bursaria Chlorella virus NY2A	Chlorovirus	Phycodnaviridae	Algavirales	Megaviricetes	Nucleocytoviricota	Bamfordvirae	Varidnaviria	root; Viruses; Varidnaviria; Bamfordvirae; Nucleocytoviricota; Megaviricetes; Algavirales; Phycodnaviridae; Chlorovirus; Paramecium bursaria Chlorella virus NY2A	1; 10239; 2732004; 2732005; 2732007; 2732523; 2732524; 10501; 181083; 46021	Complete Genome	ICTV species exemplar			39363	ViralProj20989	ftp://ftp.ncbi.nlm.nih.gov/genomes/all/GCF/000/873/685/GCF_000873685.1_ViralProj20989
46075	Artichoke Italian latent virus	+ssRNA	+	ss	RNA		viral		land plants	plant	GCF_005410585.1	46075	Artichoke Italian latent virus	Nepovirus	Secoviridae	Picornavirales	Pisoniviricetes	Pisuviricota	Orthornavirae	Riboviria	root; Viruses; Riboviria; Orthornavirae; Pisuviricota; Pisoniviricetes; Picornavirales; Secoviridae; Comovirinae; Nepovirus; Artichoke Italian latent virus	1; 10239; 2559587; 2732396; 2732408; 2732506; 464095; 675072; 675075; 12270; 46075	Complete Genome	ICTV species exemplar			43644	ASM541058v1	ftp://ftp.ncbi.nlm.nih.gov/genomes/all/GCF/005/410/585/GCF_005410585.1_ASM541058v1
46076	Artichoke latent virus	+ssRNA	+	ss	RNA		viral		land plants	plant	GCF_000969175.1	46076	Artichoke latent virus	Macluravirus	Potyviridae	Patatavirales	Stelpaviricetes	Pisuviricota	Orthornavirae	Riboviria	root; Viruses; Riboviria; Orthornavirae; Pisuviricota; Stelpaviricetes; Patatavirales; Potyviridae; Macluravirus; Artichoke latent virus	1; 10239; 2559587; 2732396; 2732408; 2732507; 2732550; 39729; 156208; 46076	Complete Genome	ICTV species exemplar			42098	ViralProj280116	ftp://ftp.ncbi.nlm.nih.gov/genomes/all/GCF/000/969/175/GCF_000969175.1_ViralProj280116
46242	Spodoptera litura nucleopolyhedrovirus	dsDNA		ds	DNA		viral		invertebrates	animal	GCF_000839885.1	46242	Spodoptera litura nucleopolyhedrovirus	Alphabaculovirus	Baculoviridae						root; Viruses; Baculoviridae; Alphabaculovirus; Spodoptera litura nucleopolyhedrovirus	1; 10239; 10442; 558016; 46242	Complete Genome	ICTV species exemplar			37145	ViralProj14138	ftp://ftp.ncbi.nlm.nih.gov/genomes/all/GCF/000/839/885/GCF_000839885.1_ViralProj14138
46342	Grapevine yellow speckle viroid 2	NA		ss	RNA		subviral	viroid	land plants	plant	GCF_000850565.1	46342	Grapevine yellow speckle viroid 2	Apscaviroid	Pospiviroidae						root; Viruses; Pospiviroidae; Apscaviroid; Grapevine yellow speckle viroid 2	1; 10239; 185751; 185756; 46342	Complete Genome	ICTV species exemplar			34183	ViralProj14764	ftp://ftp.ncbi.nlm.nih.gov/genomes/all/GCF/000/850/565/GCF_000850565.1_ViralProj14764
46436	Beet soil-borne virus	+ssRNA	+	ss	RNA		viral		land plants	plant	GCF_000851945.1	46436	Beet soil-borne virus	Pomovirus	Virgaviridae	Martellivirales	Alsuviricetes	Kitrinoviricota	Orthornavirae	Riboviria	root; Viruses; Riboviria; Orthornavirae; Kitrinoviricota; Alsuviricetes; Martellivirales; Virgaviridae; Pomovirus; Beet soil-borne virus	1; 10239; 2559587; 2732396; 2732406; 2732461; 2732544; 675071; 186886; 46436	Complete Genome	ICTV species exemplar			35811	ViralMultiSegProj14751	ftp://ftp.ncbi.nlm.nih.gov/genomes/all/GCF/000/851/945/GCF_000851945.1_ViralMultiSegProj14751
46448	Horseradish curly top virus	ssDNA		ss	DNA		viral		land plants	plant	GCF_000837985.1	46448	Horseradish curly top virus	Curtovirus	Geminiviridae	Geplafuvirales	Repensiviricetes	Cressdnaviricota	Shotokuvirae	Monodnaviria	root; Viruses; Monodnaviria; Shotokuvirae; Cressdnaviricota; Repensiviricetes; Geplafuvirales; Geminiviridae; Curtovirus; Horseradish curly top virus	1; 10239; 2731342; 2732092; 2732416; 2732424; 2732539; 10811; 10813; 46448	Complete Genome	ICTV species exemplar			35159	ViralProj14100	ftp://ftp.ncbi.nlm.nih.gov/genomes/all/GCF/000/837/985/GCF_000837985.1_ViralProj14100
46618	Rhizoctonia solani virus 717	dsRNA		ds	RNA		viral		fungi	fungus	GCF_000853025.1	46618	Rhizoctonia solani virus 717	Betapartitivirus	Partitiviridae	Durnavirales	Duplopiviricetes	Pisuviricota	Orthornavirae	Riboviria	root; Viruses; Riboviria; Orthornavirae; Pisuviricota; Duplopiviricetes; Durnavirales; Partitiviridae; Betapartitivirus; Rhizoctonia solani virus 717	1; 10239; 2559587; 2732396; 2732408; 2732505; 2732549; 11012; 1511809; 46618	Complete Genome	ICTV species exemplar			36526	ViralMultiSegProj14807	ftp://ftp.ncbi.nlm.nih.gov/genomes/all/GCF/000/853/025/GCF_000853025.1_ViralMultiSegProj14807
46619	Sweet potato virus G	+ssRNA	+	ss	RNA		viral		land plants	plant	GCF_000898935.1	46619	Sweet potato virus G	Potyvirus	Potyviridae	Patatavirales	Stelpaviricetes	Pisuviricota	Orthornavirae	Riboviria	root; Viruses; Riboviria; Orthornavirae; Pisuviricota; Stelpaviricetes; Patatavirales; Potyviridae; Potyvirus; Sweet potato virus G	1; 10239; 2559587; 2732396; 2732408; 2732507; 2732550; 39729; 12195; 46619	Complete Genome	ICTV species exemplar			41089	ViralProj169624	ftp://ftp.ncbi.nlm.nih.gov/genomes/all/GCF/000/898/935/GCF_000898935.1_ViralProj169624
46771	Simian virus 12	ssDNA		ss	DNA		viral		vertebrates	animal	GCF_000866005.1	46771	Simian virus 12		Polyomaviridae	Sepolyvirales	Papovaviricetes	Cossaviricota	Shotokuvirae	Monodnaviria	root; Viruses; Monodnaviria; Shotokuvirae; Cossaviricota; Papovaviricetes; Sepolyvirales; Polyomaviridae; unclassified Polyomaviridae; Simian virus 12	1; 10239; 2731342; 2732092; 2732415; 2732421; 2732532; 151341; 1723728; 46771	Complete Genome				38674	ViralProj16189	ftp://ftp.ncbi.nlm.nih.gov/genomes/all/GCF/000/866/005/GCF_000866005.1_ViralProj16189
46917	Papaya leaf distortion mosaic virus	+ssRNA	+	ss	RNA		viral		land plants	plant	GCF_000860965.1	46917	Papaya leaf distortion mosaic virus	Potyvirus	Potyviridae	Patatavirales	Stelpaviricetes	Pisuviricota	Orthornavirae	Riboviria	root; Viruses; Riboviria; Orthornavirae; Pisuviricota; Stelpaviricetes; Patatavirales; Potyviridae; Potyvirus; Papaya leaf distortion mosaic virus	1; 10239; 2559587; 2732396; 2732408; 2732507; 2732550; 39729; 12195; 46917	Complete Genome	ICTV species exemplar			37812	ViralProj15405	ftp://ftp.ncbi.nlm.nih.gov/genomes/all/GCF/000/860/965/GCF_000860965.1_ViralProj15405
46919	Whitewater Arroyo mammarenavirus	-ssRNA	-	ss	RNA		viral		vertebrates	animal	GCF_000872865.1	46919	Whitewater Arroyo mammarenavirus	Mammarenavirus	Arenaviridae	Bunyavirales	Ellioviricetes	Negarnaviricota	Orthornavirae	Riboviria	root; Viruses; Riboviria; Orthornavirae; Negarnaviricota; Polyploviricotina; Ellioviricetes; Bunyavirales; Arenaviridae; Mammarenavirus; Whitewater Arroyo mammarenavirus	1; 10239; 2559587; 2732396; 2497569; 2497571; 2497576; 1980410; 11617; 1653394; 46919	Complete Genome	ICTV species exemplar			39587	ViralMultiSegProj29833	ftp://ftp.ncbi.nlm.nih.gov/genomes/all/GCF/000/872/865/GCF_000872865.1_ViralMultiSegProj29833
47000	Equine rhinitis A virus	+ssRNA	+	ss	RNA		viral		vertebrates	animal	GCF_002816535.1	47000	Equine rhinitis A virus	Aphthovirus	Picornaviridae	Picornavirales	Pisoniviricetes	Pisuviricota	Orthornavirae	Riboviria	root; Viruses; Riboviria; Orthornavirae; Pisuviricota; Pisoniviricetes; Picornavirales; Picornaviridae; Aphthovirus; Equine rhinitis A virus	1; 10239; 2559587; 2732396; 2732408; 2732506; 464095; 12058; 12109; 47000	Complete Genome	ICTV species exemplar			43336	ASM281653v1	ftp://ftp.ncbi.nlm.nih.gov/genomes/all/GCF/002/816/535/GCF_002816535.1_ASM281653v1
47416	Satsuma dwarf virus	+ssRNA	+	ss	RNA		viral		land plants	plant	GCF_000860985.1	47416	Satsuma dwarf virus	Sadwavirus	Secoviridae	Picornavirales	Pisoniviricetes	Pisuviricota	Orthornavirae	Riboviria	root; Viruses; Riboviria; Orthornavirae; Pisuviricota; Pisoniviricetes; Picornavirales; Secoviridae; Sadwavirus; Satsumavirus; Satsuma dwarf virus	1; 10239; 2559587; 2732396; 2732408; 2732506; 464095; 675072; 215920; 2733313; 47416	Complete Genome	ICTV species exemplar			36256	ViralMultiSegProj15409	ftp://ftp.ncbi.nlm.nih.gov/genomes/all/GCF/000/860/985/GCF_000860985.1_ViralMultiSegProj15409
47669	Olive latent virus 1	+ssRNA	+	ss	RNA		viral		land plants	plant	GCF_000855965.1	47669	Olive latent virus 1	Alphanecrovirus	Tombusviridae	Tolivirales	Tolucaviricetes	Kitrinoviricota	Orthornavirae	Riboviria	root; Viruses; Riboviria; Orthornavirae; Kitrinoviricota; Tolucaviricetes; Tolivirales; Tombusviridae; Procedovirinae; Alphanecrovirus; Olive latent virus 1	1; 10239; 2559587; 2732396; 2732406; 2732463; 2732548; 39738; 2560077; 1299309; 47669	Complete Genome	ICTV species exemplar			35202	ViralProj15084	ftp://ftp.ncbi.nlm.nih.gov/genomes/all/GCF/000/855/965/GCF_000855965.1_ViralProj15084
47681	Enterovirus sp.	+ssRNA	+	ss	RNA		viral		human; vertebrates	animal	GCF_000919855.1	47681	Enterovirus sp.	Enterovirus	Picornaviridae	Picornavirales	Pisoniviricetes	Pisuviricota	Orthornavirae	Riboviria	root; Viruses; Riboviria; Orthornavirae; Pisuviricota; Pisoniviricetes; Picornavirales; Picornaviridae; Enterovirus; unclassified Enterovirus; Enterovirus sp.	1; 10239; 2559587; 2732396; 2732408; 2732506; 464095; 12058; 12059; 90010; 47681	Complete Genome				41765	ViralProj246231	ftp://ftp.ncbi.nlm.nih.gov/genomes/all/GCF/000/919/855/GCF_000919855.1_ViralProj246231
47736	Carrot mottle mimic virus	+ssRNA	+	ss	RNA		viral		land plants	plant	GCF_000856805.1	47736	Carrot mottle mimic virus	Umbravirus	Tombusviridae	Tolivirales	Tolucaviricetes	Kitrinoviricota	Orthornavirae	Riboviria	root; Viruses; Riboviria; Orthornavirae; Kitrinoviricota; Tolucaviricetes; Tolivirales; Tombusviridae; Calvusvirinae; Umbravirus; Carrot mottle mimic virus	1; 10239; 2559587; 2732396; 2732406; 2732463; 2732548; 39738; 2560072; 39734; 47736	Complete Genome	ICTV species exemplar			35228	ViralProj15085	ftp://ftp.ncbi.nlm.nih.gov/genomes/all/GCF/000/856/805/GCF_000856805.1_ViralProj15085
47740	Groundnut rosette virus	+ssRNA	+	ss	RNA		viral		land plants	plant	GCF_000851225.1	47740	Groundnut rosette virus	Umbravirus	Tombusviridae	Tolivirales	Tolucaviricetes	Kitrinoviricota	Orthornavirae	Riboviria	root; Viruses; Riboviria; Orthornavirae; Kitrinoviricota; Tolucaviricetes; Tolivirales; Tombusviridae; Calvusvirinae; Umbravirus; Groundnut rosette virus	1; 10239; 2559587; 2732396; 2732406; 2732463; 2732548; 39738; 2560072; 39734; 47740	Complete Genome	ICTV species exemplar			35217	ViralProj14762	ftp://ftp.ncbi.nlm.nih.gov/genomes/all/GCF/000/851/225/GCF_000851225.1_ViralProj14762
47838	Chino del tomate virus	ssDNA		ss	DNA		viral		land plants	plant	GCF_000838385.1	47838	Chino del tomate virus	Begomovirus	Geminiviridae	Geplafuvirales	Repensiviricetes	Cressdnaviricota	Shotokuvirae	Monodnaviria	root; Viruses; Monodnaviria; Shotokuvirae; Cressdnaviricota; Repensiviricetes; Geplafuvirales; Geminiviridae; Begomovirus; Chino del tomate virus	1; 10239; 2731342; 2732092; 2732416; 2732424; 2732539; 10811; 10814; 47838	Complete Genome	ICTV species exemplar			36223	ViralMultiSegProj14183	ftp://ftp.ncbi.nlm.nih.gov/genomes/all/GCF/000/838/385/GCF_000838385.1_ViralMultiSegProj14183
47900	Garlic common latent virus	+ssRNA	+	ss	RNA		viral		land plants	plant	GCF_000896535.1	47900	Garlic common latent virus	Carlavirus	Betaflexiviridae	Tymovirales	Alsuviricetes	Kitrinoviricota	Orthornavirae	Riboviria	root; Viruses; Riboviria; Orthornavirae; Kitrinoviricota; Alsuviricetes; Tymovirales; Betaflexiviridae; Quinvirinae; Carlavirus; Garlic common latent virus	1; 10239; 2559587; 2732396; 2732406; 2732461; 675063; 675068; 1914297; 12163; 47900	Complete Genome	ICTV species exemplar			40890	ViralProj78925	ftp://ftp.ncbi.nlm.nih.gov/genomes/all/GCF/000/896/535/GCF_000896535.1_ViralProj78925
47903	Strawberry vein banding virus	dsDNA-RT		ds	DNA	RT	viral		land plants	plant	GCF_000857365.1	47903	Strawberry vein banding virus	Caulimovirus	Caulimoviridae	Ortervirales	Revtraviricetes	Artverviricota	Pararnavirae	Riboviria	root; Viruses; Riboviria; Pararnavirae; Artverviricota; Revtraviricetes; Ortervirales; Caulimoviridae; Caulimovirus; Strawberry vein banding virus	1; 10239; 2559587; 2732397; 2732409; 2732514; 2169561; 186534; 10639; 47903	Complete Genome	ICTV species exemplar			35217	ViralProj15207	ftp://ftp.ncbi.nlm.nih.gov/genomes/all/GCF/000/857/365/GCF_000857365.1_ViralProj15207
47929	Macacine betaherpesvirus 3	dsDNA		ds	DNA		viral		vertebrates	animal	GCF_000844865.1	47929	Macacine betaherpesvirus 3	Cytomegalovirus	Herpesviridae	Herpesvirales	Herviviricetes	Peploviricota	Heunggongvirae	Duplodnaviria	root; Viruses; Duplodnaviria; Heunggongvirae; Peploviricota; Herviviricetes; Herpesvirales; Herpesviridae; Betaherpesvirinae; Cytomegalovirus; Macacine betaherpesvirus 3	1; 10239; 2731341; 2731360; 2731361; 2731363; 548681; 10292; 10357; 10358; 47929	Complete Genome	ICTV species exemplar			38225	ViralProj14468	ftp://ftp.ncbi.nlm.nih.gov/genomes/all/GCF/000/844/865/GCF_000844865.1_ViralProj14468
47985	Grapevine leafroll-associated virus 1	+ssRNA	+	ss	RNA		viral		land plants	plant	GCF_000895715.1	47985	Grapevine leafroll-associated virus 1	Ampelovirus	Closteroviridae	Martellivirales	Alsuviricetes	Kitrinoviricota	Orthornavirae	Riboviria	root; Viruses; Riboviria; Orthornavirae; Kitrinoviricota; Alsuviricetes; Martellivirales; Closteroviridae; Ampelovirus; Grapevine leafroll-associated virus 1	1; 10239; 2559587; 2732396; 2732406; 2732461; 2732544; 69973; 217160; 47985	Complete Genome	ICTV species exemplar			40909	ViralProj80677	ftp://ftp.ncbi.nlm.nih.gov/genomes/all/GCF/000/895/715/GCF_000895715.1_ViralProj80677
48543	Whataroa virus	+ssRNA	+	ss	RNA		viral		invertebrates	animal	GCF_000896835.1	48543	Whataroa virus	Alphavirus	Togaviridae	Martellivirales	Alsuviricetes	Kitrinoviricota	Orthornavirae	Riboviria	root; Viruses; Riboviria; Orthornavirae; Kitrinoviricota; Alsuviricetes; Martellivirales; Togaviridae; Alphavirus; Whataroa virus	1; 10239; 2559587; 2732396; 2732406; 2732461; 2732544; 11018; 11019; 48543	Complete Genome	ICTV species exemplar			40977	ViralProj88119	ftp://ftp.ncbi.nlm.nih.gov/genomes/all/GCF/000/896/835/GCF_000896835.1_ViralProj88119
48544	Fort Morgan virus	+ssRNA	+	ss	RNA		viral		vertebrates; invertebrates	animal	GCF_000885435.1	48544	Fort Morgan virus	Alphavirus	Togaviridae	Martellivirales	Alsuviricetes	Kitrinoviricota	Orthornavirae	Riboviria	root; Viruses; Riboviria; Orthornavirae; Kitrinoviricota; Alsuviricetes; Martellivirales; Togaviridae; Alphavirus; Fort Morgan virus	1; 10239; 2559587; 2732396; 2732406; 2732461; 2732544; 11018; 11019; 48544	Complete Genome	ICTV species exemplar			40142	ViralProj42147	ftp://ftp.ncbi.nlm.nih.gov/genomes/all/GCF/000/885/435/GCF_000885435.1_ViralProj42147
48981	Drosophila X virus	dsRNA		ds	RNA		viral		invertebrates	animal	GCF_000851665.1	48981	Drosophila X virus	Entomobirnavirus	Birnaviridae				Orthornavirae	Riboviria	root; Viruses; Riboviria; Orthornavirae; Birnaviridae; Entomobirnavirus; Drosophila X virus	1; 10239; 2559587; 2732396; 10993; 39752; 48981	Complete Genome	ICTV species exemplar			35324	ViralMultiSegProj14853	ftp://ftp.ncbi.nlm.nih.gov/genomes/all/GCF/000/851/665/GCF_000851665.1_ViralMultiSegProj14853
49267	Tomato pseudo-curly top virus	ssDNA		ss	DNA		viral		land plants	plant	GCF_000848785.1	49267	Tomato pseudo-curly top virus	Topocuvirus	Geminiviridae	Geplafuvirales	Repensiviricetes	Cressdnaviricota	Shotokuvirae	Monodnaviria	root; Viruses; Monodnaviria; Shotokuvirae; Cressdnaviricota; Repensiviricetes; Geplafuvirales; Geminiviridae; Topocuvirus; Tomato pseudo-curly top virus	1; 10239; 2731342; 2732092; 2732416; 2732424; 2732539; 10811; 220339; 49267	Complete Genome	ICTV species exemplar			35244	ViralProj14582	ftp://ftp.ncbi.nlm.nih.gov/genomes/all/GCF/000/848/785/GCF_000848785.1_ViralProj14582
49891	Pirital mammarenavirus	-ssRNA	-	ss	RNA		viral		vertebrates	animal	GCF_000856045.1	49891	Pirital mammarenavirus	Mammarenavirus	Arenaviridae	Bunyavirales	Ellioviricetes	Negarnaviricota	Orthornavirae	Riboviria	root; Viruses; Riboviria; Orthornavirae; Negarnaviricota; Polyploviricotina; Ellioviricetes; Bunyavirales; Arenaviridae; Mammarenavirus; Pirital mammarenavirus	1; 10239; 2559587; 2732396; 2497569; 2497571; 2497576; 1980410; 11617; 1653394; 49891	Complete Genome	ICTV species exemplar			38152	ViralMultiSegProj14919	ftp://ftp.ncbi.nlm.nih.gov/genomes/all/GCF/000/856/045/GCF_000856045.1_ViralMultiSegProj14919
50290	Aotine betaherpesvirus 1	dsDNA		ds	DNA		viral		vertebrates	animal	GCF_000896555.1	50290	Aotine betaherpesvirus 1	Cytomegalovirus	Herpesviridae	Herpesvirales	Herviviricetes	Peploviricota	Heunggongvirae	Duplodnaviria	root; Viruses; Duplodnaviria; Heunggongvirae; Peploviricota; Herviviricetes; Herpesvirales; Herpesviridae; Betaherpesvirinae; Cytomegalovirus; Aotine betaherpesvirus 1	1; 10239; 2731341; 2731360; 2731361; 2731363; 548681; 10292; 10357; 10358; 50290	Complete Genome	ICTV species exemplar			40890	ViralProj78945	ftp://ftp.ncbi.nlm.nih.gov/genomes/all/GCF/000/896/555/GCF_000896555.1_ViralProj78945
50292	Cercopithecine betaherpesvirus 5	dsDNA		ds	DNA		viral		human; vertebrates	animal	GCF_000884915.1	50292	Cercopithecine betaherpesvirus 5	Cytomegalovirus	Herpesviridae	Herpesvirales	Herviviricetes	Peploviricota	Heunggongvirae	Duplodnaviria	root; Viruses; Duplodnaviria; Heunggongvirae; Peploviricota; Herviviricetes; Herpesvirales; Herpesviridae; Betaherpesvirinae; Cytomegalovirus; Cercopithecine betaherpesvirus 5	1; 10239; 2731341; 2731360; 2731361; 2731363; 548681; 10292; 10357; 10358; 50292	Complete Genome	ICTV species exemplar			39972	ViralProj38429	ftp://ftp.ncbi.nlm.nih.gov/genomes/all/GCF/000/884/915/GCF_000884915.1_ViralProj38429
50294	Psittacid alphaherpesvirus 1	dsDNA		ds	DNA		viral		vertebrates	animal	GCF_000840765.1	50294	Psittacid alphaherpesvirus 1	Iltovirus	Herpesviridae	Herpesvirales	Herviviricetes	Peploviricota	Heunggongvirae	Duplodnaviria	root; Viruses; Duplodnaviria; Heunggongvirae; Peploviricota; Herviviricetes; Herpesvirales; Herpesviridae; Alphaherpesvirinae; Iltovirus; Psittacid alphaherpesvirus 1	1; 10239; 2731341; 2731360; 2731361; 2731363; 548681; 10292; 10293; 180255; 50294	Complete Genome	ICTV species exemplar			37958	ViralProj14314	ftp://ftp.ncbi.nlm.nih.gov/genomes/all/GCF/000/840/765/GCF_000840765.1_ViralProj14314
50817	Broad bean wilt virus 1	+ssRNA	+	ss	RNA		viral		land plants	plant	GCF_000853465.1	50817	Broad bean wilt virus 1	Fabavirus	Secoviridae	Picornavirales	Pisoniviricetes	Pisuviricota	Orthornavirae	Riboviria	root; Viruses; Riboviria; Orthornavirae; Pisuviricota; Pisoniviricetes; Picornavirales; Secoviridae; Comovirinae; Fabavirus; Broad bean wilt virus 1	1; 10239; 2559587; 2732396; 2732408; 2732506; 464095; 675072; 675075; 12269; 50817	Complete Genome	ICTV species exemplar			37961	ViralMultiSegProj14905	ftp://ftp.ncbi.nlm.nih.gov/genomes/all/GCF/000/853/465/GCF_000853465.1_ViralMultiSegProj14905
51034	Sida golden mosaic virus	ssDNA		ss	DNA		viral		land plants	plant	GCF_000837905.1	51034	Sida golden mosaic virus	Begomovirus	Geminiviridae	Geplafuvirales	Repensiviricetes	Cressdnaviricota	Shotokuvirae	Monodnaviria	root; Viruses; Monodnaviria; Shotokuvirae; Cressdnaviricota; Repensiviricetes; Geplafuvirales; Geminiviridae; Begomovirus; Sida golden mosaic virus	1; 10239; 2731342; 2732092; 2732416; 2732424; 2732539; 10811; 10814; 51034	Complete Genome	ICTV species exemplar			35860	ViralMultiSegProj14083	ftp://ftp.ncbi.nlm.nih.gov/genomes/all/GCF/000/837/905/GCF_000837905.1_ViralMultiSegProj14083
51313	Helicoverpa armigera nucleopolyhedrovirus	dsDNA		ds	DNA		viral		invertebrates	animal	GCF_000838025.1	148363	Helicoverpa armigera nucleopolyhedrovirus	Alphabaculovirus	Baculoviridae						root; Viruses; Baculoviridae; Alphabaculovirus; Helicoverpa armigera nucleopolyhedrovirus	1; 10239; 10442; 558016; 51313	Complete Genome	ICTV species exemplar			36916	ViralProj14108	ftp://ftp.ncbi.nlm.nih.gov/genomes/all/GCF/000/838/025/GCF_000838025.1_ViralProj14108
51330	Cucurbit yellow stunting disorder virus	+ssRNA	+	ss	RNA		viral		land plants	plant	GCF_000851805.1	51330	Cucurbit yellow stunting disorder virus	Crinivirus	Closteroviridae	Martellivirales	Alsuviricetes	Kitrinoviricota	Orthornavirae	Riboviria	root; Viruses; Riboviria; Orthornavirae; Kitrinoviricota; Alsuviricetes; Martellivirales; Closteroviridae; Crinivirus; Cucurbit yellow stunting disorder virus	1; 10239; 2559587; 2732396; 2732406; 2732461; 2732544; 69973; 67753; 51330	Complete Genome	ICTV species exemplar			37758	ViralMultiSegProj14890	ftp://ftp.ncbi.nlm.nih.gov/genomes/all/GCF/000/851/805/GCF_000851805.1_ViralMultiSegProj14890
51336	Cabbage leaf curl virus	ssDNA		ss	DNA		viral		land plants	plant	GCF_000838405.1	51336	Cabbage leaf curl virus	Begomovirus	Geminiviridae	Geplafuvirales	Repensiviricetes	Cressdnaviricota	Shotokuvirae	Monodnaviria	root; Viruses; Monodnaviria; Shotokuvirae; Cressdnaviricota; Repensiviricetes; Geplafuvirales; Geminiviridae; Begomovirus; Cabbage leaf curl virus	1; 10239; 2731342; 2732092; 2732416; 2732424; 2732539; 10811; 10814; 51336	Complete Genome	ICTV species exemplar			35370	ViralMultiSegProj14187	ftp://ftp.ncbi.nlm.nih.gov/genomes/all/GCF/000/838/405/GCF_000838405.1_ViralMultiSegProj14187
51354	Maize chlorotic dwarf virus	+ssRNA	+	ss	RNA		viral		land plants	plant	GCF_000861445.1	51354	Maize chlorotic dwarf virus	Waikavirus	Secoviridae	Picornavirales	Pisoniviricetes	Pisuviricota	Orthornavirae	Riboviria	root; Viruses; Riboviria; Orthornavirae; Pisuviricota; Pisoniviricetes; Picornavirales; Secoviridae; Waikavirus; Maize chlorotic dwarf virus	1; 10239; 2559587; 2732396; 2732408; 2732506; 464095; 675072; 12050; 51354	Complete Genome	ICTV species exemplar			35587	ViralProj15345	ftp://ftp.ncbi.nlm.nih.gov/genomes/all/GCF/000/861/445/GCF_000861445.1_ViralProj15345
51369	Lactobacillus phage A2	dsDNA		ds	DNA		viral		bacteria	prokaryote	GCF_000848025.1	51369	Lactobacillus phage A2		Siphoviridae	Caudovirales	Caudoviricetes	Uroviricota	Heunggongvirae	Duplodnaviria	root; Viruses; Duplodnaviria; Heunggongvirae; Uroviricota; Caudoviricetes; Caudovirales; Siphoviridae; unclassified Siphoviridae; Lactobacillus phage A2	1; 10239; 2731341; 2731360; 2731618; 2731619; 28883; 10699; 196894; 51369	Complete Genome				36510	ViralProj14602	ftp://ftp.ncbi.nlm.nih.gov/genomes/all/GCF/000/848/025/GCF_000848025.1_ViralProj14602
51673	Wissadula golden mosaic virus	ssDNA		ss	DNA		viral		land plants	plant	GCF_000880135.1	51673	Wissadula golden mosaic virus	Begomovirus	Geminiviridae	Geplafuvirales	Repensiviricetes	Cressdnaviricota	Shotokuvirae	Monodnaviria	root; Viruses; Monodnaviria; Shotokuvirae; Cressdnaviricota; Repensiviricetes; Geplafuvirales; Geminiviridae; Begomovirus; Wissadula golden mosaic virus	1; 10239; 2731342; 2732092; 2732416; 2732424; 2732539; 10811; 10814; 51673	Complete Genome	ICTV species exemplar			39611	ViralMultiSegProj30167	ftp://ftp.ncbi.nlm.nih.gov/genomes/all/GCF/000/880/135/GCF_000880135.1_ViralMultiSegProj30167
51676	Macroptilium golden mosaic virus	ssDNA		ss	DNA		viral		land plants	plant	GCF_000879515.1	51676	Macroptilium golden mosaic virus	Begomovirus	Geminiviridae	Geplafuvirales	Repensiviricetes	Cressdnaviricota	Shotokuvirae	Monodnaviria	root; Viruses; Monodnaviria; Shotokuvirae; Cressdnaviricota; Repensiviricetes; Geplafuvirales; Geminiviridae; Begomovirus; Macroptilium golden mosaic virus	1; 10239; 2731342; 2732092; 2732416; 2732424; 2732539; 10811; 10814; 51676	Complete Genome	ICTV species exemplar			39611	ViralMultiSegProj30169	ftp://ftp.ncbi.nlm.nih.gov/genomes/all/GCF/000/879/515/GCF_000879515.1_ViralMultiSegProj30169
51677	Xestia c-nigrum granulovirus	dsDNA		ds	DNA		viral		invertebrates	animal	GCF_000837945.1	51677	Xestia c-nigrum granulovirus	Betabaculovirus	Baculoviridae						root; Viruses; Baculoviridae; Betabaculovirus; Xestia c-nigrum granulovirus	1; 10239; 10442; 558017; 51677	Complete Genome	ICTV species exemplar			36684	ViralProj14092	ftp://ftp.ncbi.nlm.nih.gov/genomes/all/GCF/000/837/945/GCF_000837945.1_ViralProj14092
51680	Ribgrass mosaic virus	+ssRNA	+	ss	RNA		viral		land plants	plant	GCF_000854645.1	51680	Ribgrass mosaic virus	Tobamovirus	Virgaviridae	Martellivirales	Alsuviricetes	Kitrinoviricota	Orthornavirae	Riboviria	root; Viruses; Riboviria; Orthornavirae; Kitrinoviricota; Alsuviricetes; Martellivirales; Virgaviridae; Tobamovirus; Ribgrass mosaic virus	1; 10239; 2559587; 2732396; 2732406; 2732461; 2732544; 675071; 12234; 51680	Complete Genome	ICTV species exemplar			37027	ViralProj14980	ftp://ftp.ncbi.nlm.nih.gov/genomes/all/GCF/000/854/645/GCF_000854645.1_ViralProj14980
52135	Tomato infectious chlorosis virus	+ssRNA	+	ss	RNA		viral		land plants	plant	GCF_000885955.1	52135	Tomato infectious chlorosis virus	Crinivirus	Closteroviridae	Martellivirales	Alsuviricetes	Kitrinoviricota	Orthornavirae	Riboviria	root; Viruses; Riboviria; Orthornavirae; Kitrinoviricota; Alsuviricetes; Martellivirales; Closteroviridae; Crinivirus; Tomato infectious chlorosis virus	1; 10239; 2559587; 2732396; 2732406; 2732461; 2732544; 69973; 67753; 52135	Complete Genome	ICTV species exemplar			40074	ViralMultiSegProj40419	ftp://ftp.ncbi.nlm.nih.gov/genomes/all/GCF/000/885/955/GCF_000885955.1_ViralMultiSegProj40419
52274	Saguaro cactus virus	+ssRNA	+	ss	RNA		viral		land plants	plant	GCF_000853965.1	52274	Saguaro cactus virus	Alphacarmovirus	Tombusviridae	Tolivirales	Tolucaviricetes	Kitrinoviricota	Orthornavirae	Riboviria	root; Viruses; Riboviria; Orthornavirae; Kitrinoviricota; Tolucaviricetes; Tolivirales; Tombusviridae; Procedovirinae; Alphacarmovirus; Saguaro cactus virus	1; 10239; 2559587; 2732396; 2732406; 2732463; 2732548; 39738; 2560077; 1911599; 52274	Complete Genome	ICTV species exemplar			35396	ViralProj14981	ftp://ftp.ncbi.nlm.nih.gov/genomes/all/GCF/000/853/965/GCF_000853965.1_ViralProj14981
52280	Chilli veinal mottle virus	+ssRNA	+	ss	RNA		viral		land plants	plant	GCF_000860025.1	52280	Chilli veinal mottle virus	Potyvirus	Potyviridae	Patatavirales	Stelpaviricetes	Pisuviricota	Orthornavirae	Riboviria	root; Viruses; Riboviria; Orthornavirae; Pisuviricota; Stelpaviricetes; Patatavirales; Potyviridae; Potyvirus; Chilli veinal mottle virus	1; 10239; 2559587; 2732396; 2732408; 2732507; 2732550; 39729; 12195; 52280	Complete Genome	ICTV species exemplar			38050	ViralProj15225	ftp://ftp.ncbi.nlm.nih.gov/genomes/all/GCF/000/860/025/GCF_000860025.1_ViralProj15225
52979	Lactobacillus phage phig1e	dsDNA		ds	DNA		viral		bacteria	prokaryote	GCF_000841565.1	52979	Lactobacillus phage phig1e		Siphoviridae	Caudovirales	Caudoviricetes	Uroviricota	Heunggongvirae	Duplodnaviria	root; Viruses; Duplodnaviria; Heunggongvirae; Uroviricota; Caudoviricetes; Caudovirales; Siphoviridae; unclassified Siphoviridae; Lactobacillus phage phig1e	1; 10239; 2731341; 2731360; 2731618; 2731619; 28883; 10699; 196894; 52979	Complete Genome				35523	ViralProj14315	ftp://ftp.ncbi.nlm.nih.gov/genomes/all/GCF/000/841/565/GCF_000841565.1_ViralProj14315
52996	Dioscorea bacilliform virus	dsDNA-RT		ds	DNA	RT	viral		land plants	plant	GCF_000870445.1	52996	Dioscorea bacilliform virus	Badnavirus	Caulimoviridae	Ortervirales	Revtraviricetes	Artverviricota	Pararnavirae	Riboviria	root; Viruses; Riboviria; Pararnavirae; Artverviricota; Revtraviricetes; Ortervirales; Caulimoviridae; Badnavirus; unclassified Badnavirus; Dioscorea bacilliform virus	1; 10239; 2559587; 2732397; 2732409; 2732514; 2169561; 186534; 10652; 325348; 52996	Complete Genome	ICTV species exemplar			39129	ViralProj18829	ftp://ftp.ncbi.nlm.nih.gov/genomes/all/GCF/000/870/445/GCF_000870445.1_ViralProj18829
53010	Cotton leaf curl virus	ssDNA		ss	DNA		viral		land plants	plant	GCF_001876875.1	53010	Cotton leaf curl virus	Begomovirus	Geminiviridae	Geplafuvirales	Repensiviricetes	Cressdnaviricota	Shotokuvirae	Monodnaviria	root; Viruses; Monodnaviria; Shotokuvirae; Cressdnaviricota; Repensiviricetes; Geplafuvirales; Geminiviridae; Begomovirus; unclassified Begomovirus; Cotton leaf curl virus	1; 10239; 2731342; 2732092; 2732416; 2732424; 2732539; 10811; 10814; 291027; 53010	Complete Genome				42684	ViralProj352736	ftp://ftp.ncbi.nlm.nih.gov/genomes/all/GCF/001/876/875/GCF_001876875.1_ViralProj352736
53181	Hibiscus chlorotic ringspot virus	+ssRNA	+	ss	RNA		viral		land plants	plant	GCF_000859105.1	53181	Hibiscus chlorotic ringspot virus	Betacarmovirus	Tombusviridae	Tolivirales	Tolucaviricetes	Kitrinoviricota	Orthornavirae	Riboviria	root; Viruses; Riboviria; Orthornavirae; Kitrinoviricota; Tolucaviricetes; Tolivirales; Tombusviridae; Procedovirinae; Betacarmovirus; Hibiscus chlorotic ringspot virus	1; 10239; 2559587; 2732396; 2732406; 2732463; 2732548; 39738; 2560077; 1911600; 53181	Complete Genome	ICTV species exemplar			36602	ViralProj15208	ftp://ftp.ncbi.nlm.nih.gov/genomes/all/GCF/000/859/105/GCF_000859105.1_ViralProj15208
53182	Feline foamy virus	+ssRNA-RT	+	ss	RNA	RT	viral		vertebrates	animal	GCF_003047975.1	53182	Feline foamy virus	Felispumavirus	Retroviridae	Ortervirales	Revtraviricetes	Artverviricota	Pararnavirae	Riboviria	root; Viruses; Riboviria; Pararnavirae; Artverviricota; Revtraviricetes; Ortervirales; Retroviridae; Spumaretrovirinae; Felispumavirus; Feline foamy virus	1; 10239; 2559587; 2732397; 2732409; 2732514; 2169561; 11632; 327046; 2169666; 53182	Complete Genome	ICTV species exemplar			43336	ASM304797v1	ftp://ftp.ncbi.nlm.nih.gov/genomes/all/GCF/003/047/975/GCF_003047975.1_ASM304797v1
53193	Iresine viroid 1	NA		ss	RNA		subviral	viroid	land plants	plant	GCF_000852825.1	53193	Iresine viroid 1	Pospiviroid	Pospiviroidae						root; Viruses; Pospiviroidae; Pospiviroid; Iresine viroid 1	1; 10239; 185751; 185753; 53193	Complete Genome	ICTV species exemplar			35438	ViralProj14765	ftp://ftp.ncbi.nlm.nih.gov/genomes/all/GCF/000/852/825/GCF_000852825.1_ViralProj14765
53260	Papaya leaf curl virus	ssDNA		ss	DNA		viral		land plants	plant	GCF_000841085.1	53260	Papaya leaf curl virus	Begomovirus	Geminiviridae	Geplafuvirales	Repensiviricetes	Cressdnaviricota	Shotokuvirae	Monodnaviria	root; Viruses; Monodnaviria; Shotokuvirae; Cressdnaviricota; Repensiviricetes; Geplafuvirales; Geminiviridae; Begomovirus; Papaya leaf curl virus	1; 10239; 2731342; 2732092; 2732416; 2732424; 2732539; 10811; 10814; 53260	Complete Genome	ICTV species exemplar			35823	ViralProj14213	ftp://ftp.ncbi.nlm.nih.gov/genomes/all/GCF/000/841/085/GCF_000841085.1_ViralProj14213
53369	Staphylococcus virus 80alpha	dsDNA		ds	DNA		viral		bacteria	prokaryote	GCF_000871605.1	53369	Staphylococcus virus 80alpha	Phietavirus	Siphoviridae	Caudovirales	Caudoviricetes	Uroviricota	Heunggongvirae	Duplodnaviria	root; Viruses; Duplodnaviria; Heunggongvirae; Uroviricota; Caudoviricetes; Caudovirales; Siphoviridae; Phietavirus; Staphylococcus virus 80alpha	1; 10239; 2731341; 2731360; 2731618; 2731619; 28883; 10699; 1623298; 53369	Complete Genome	ICTV species exemplar			39240	ViralProj19749	ftp://ftp.ncbi.nlm.nih.gov/genomes/all/GCF/000/871/605/GCF_000871605.1_ViralProj19749
53954	Sugarcane streak mosaic virus	+ssRNA	+	ss	RNA		viral		land plants	plant	GCF_000887195.1	53954	Sugarcane streak mosaic virus	Poacevirus	Potyviridae	Patatavirales	Stelpaviricetes	Pisuviricota	Orthornavirae	Riboviria	root; Viruses; Riboviria; Orthornavirae; Pisuviricota; Stelpaviricetes; Patatavirales; Potyviridae; Poacevirus; Sugarcane streak mosaic virus	1; 10239; 2559587; 2732396; 2732408; 2732507; 2732550; 39729; 1230390; 53954	Complete Genome	ICTV species exemplar			40284	ViralProj47861	ftp://ftp.ncbi.nlm.nih.gov/genomes/all/GCF/000/887/195/GCF_000887195.1_ViralProj47861
53988	Microplitis demolitor bracovirus	dsDNA		ds	DNA		viral		invertebrates	animal	GCF_000860105.1	53988	Microplitis demolitor bracovirus	Bracovirus	Polydnaviridae						root; Viruses; Polydnaviridae; Bracovirus; Microplitis demolitor bracovirus	1; 10239; 10482; 10485; 53988	Complete Genome	ICTV species exemplar			38496	ViralMultiSegProj15245	ftp://ftp.ncbi.nlm.nih.gov/genomes/all/GCF/000/860/105/GCF_000860105.1_ViralMultiSegProj15245
53991	Tomato leaf curl Java betasatellite	ssDNA		ss	DNA		subviral	satellite	land plants	plant	GCF_000844785.1	263578	Tomato leaf curl Java virus-[Ageratum] satellite DNA	Betasatellite	Tolecusatellitidae						root; Viruses; Tolecusatellitidae; Betasatellite; Tomato leaf curl Java betasatellite	1; 10239; 1993640; 190729; 53991	Complete Genome				38037	ViralProj14452	ftp://ftp.ncbi.nlm.nih.gov/genomes/all/GCF/000/844/785/GCF_000844785.1_ViralProj14452
54289	Vicia cryptic virus	dsRNA		ds	RNA		viral		land plants	plant	GCF_000865745.1	54289	Vicia cryptic virus	Alphapartitivirus	Partitiviridae	Durnavirales	Duplopiviricetes	Pisuviricota	Orthornavirae	Riboviria	root; Viruses; Riboviria; Orthornavirae; Pisuviricota; Duplopiviricetes; Durnavirales; Partitiviridae; Alphapartitivirus; Vicia cryptic virus	1; 10239; 2559587; 2732396; 2732408; 2732505; 2732549; 11012; 1511808; 54289	Complete Genome	ICTV species exemplar			38566	ViralMultiSegProj15555	ftp://ftp.ncbi.nlm.nih.gov/genomes/all/GCF/000/865/745/GCF_000865745.1_ViralMultiSegProj15555
55096	Ippy mammarenavirus	-ssRNA	-	ss	RNA		viral		vertebrates	animal	GCF_000866285.1	55096	Ippy mammarenavirus	Mammarenavirus	Arenaviridae	Bunyavirales	Ellioviricetes	Negarnaviricota	Orthornavirae	Riboviria	root; Viruses; Riboviria; Orthornavirae; Negarnaviricota; Polyploviricotina; Ellioviricetes; Bunyavirales; Arenaviridae; Mammarenavirus; Ippy mammarenavirus	1; 10239; 2559587; 2732396; 2497569; 2497571; 2497576; 1980410; 11617; 1653394; 55096	Complete Genome	ICTV species exemplar			38792	ViralMultiSegProj16633	ftp://ftp.ncbi.nlm.nih.gov/genomes/all/GCF/000/866/285/GCF_000866285.1_ViralMultiSegProj16633
55097	Mobala mammarenavirus	-ssRNA	-	ss	RNA		viral		vertebrates	animal	GCF_000866245.1	55097	Mobala mammarenavirus	Mammarenavirus	Arenaviridae	Bunyavirales	Ellioviricetes	Negarnaviricota	Orthornavirae	Riboviria	root; Viruses; Riboviria; Orthornavirae; Negarnaviricota; Polyploviricotina; Ellioviricetes; Bunyavirales; Arenaviridae; Mammarenavirus; Mobala mammarenavirus	1; 10239; 2559587; 2732396; 2497569; 2497571; 2497576; 1980410; 11617; 1653394; 55097	Complete Genome	ICTV species exemplar			38792	ViralMultiSegProj16582	ftp://ftp.ncbi.nlm.nih.gov/genomes/all/GCF/000/866/245/GCF_000866245.1_ViralMultiSegProj16582
55216	Tomato yellow vein streak virus	ssDNA		ss	DNA		viral		land plants	plant	GCF_000874525.1	55216	Tomato yellow vein streak virus	Begomovirus	Geminiviridae	Geplafuvirales	Repensiviricetes	Cressdnaviricota	Shotokuvirae	Monodnaviria	root; Viruses; Monodnaviria; Shotokuvirae; Cressdnaviricota; Repensiviricetes; Geplafuvirales; Geminiviridae; Begomovirus; Tomato yellow vein streak virus	1; 10239; 2731342; 2732092; 2732416; 2732424; 2732539; 10811; 10814; 55216	Complete Genome	ICTV species exemplar			39611	ViralMultiSegProj30171	ftp://ftp.ncbi.nlm.nih.gov/genomes/all/GCF/000/874/525/GCF_000874525.1_ViralMultiSegProj30171
55510	Staphylococcus virus Twort	dsDNA		ds	DNA		viral		bacteria	prokaryote	GCF_000858505.1	55510	Staphylococcus virus Twort	Twortvirus	Herelleviridae	Caudovirales	Caudoviricetes	Uroviricota	Heunggongvirae	Duplodnaviria	root; Viruses; Duplodnaviria; Heunggongvirae; Uroviricota; Caudoviricetes; Caudovirales; Herelleviridae; Twortvirinae; Twortvirus; Staphylococcus virus Twort	1; 10239; 2731341; 2731360; 2731618; 2731619; 28883; 2560065; 2560081; 1857846; 55510	Complete Genome	ICTV species exemplar			38493	ViralProj15246	ftp://ftp.ncbi.nlm.nih.gov/genomes/all/GCF/000/858/505/GCF_000858505.1_ViralProj15246
55511	Staphylococcus virus 187	dsDNA		ds	DNA		viral		bacteria	prokaryote	GCF_000857625.1	55511	Staphylococcus virus 187	Phietavirus	Siphoviridae	Caudovirales	Caudoviricetes	Uroviricota	Heunggongvirae	Duplodnaviria	root; Viruses; Duplodnaviria; Heunggongvirae; Uroviricota; Caudoviricetes; Caudovirales; Siphoviridae; Phietavirus; Staphylococcus virus 187	1; 10239; 2731341; 2731360; 2731618; 2731619; 28883; 10699; 1623298; 55511	Complete Genome	ICTV species exemplar			38495	ViralProj15264	ftp://ftp.ncbi.nlm.nih.gov/genomes/all/GCF/000/857/625/GCF_000857625.1_ViralProj15264
55744	Equid alphaherpesvirus 9	dsDNA		ds	DNA		viral		vertebrates	animal	GCF_000883455.1	55744	Equid alphaherpesvirus 9	Varicellovirus	Herpesviridae	Herpesvirales	Herviviricetes	Peploviricota	Heunggongvirae	Duplodnaviria	root; Viruses; Duplodnaviria; Heunggongvirae; Peploviricota; Herviviricetes; Herpesvirales; Herpesviridae; Alphaherpesvirinae; Varicellovirus; Equid alphaherpesvirus 9	1; 10239; 2731341; 2731360; 2731361; 2731363; 548681; 10292; 10293; 10319; 55744	Complete Genome	ICTV species exemplar			39791	ViralProj33137	ftp://ftp.ncbi.nlm.nih.gov/genomes/all/GCF/000/883/455/GCF_000883455.1_ViralProj33137
55884	Enterobacteria phage SfV	dsDNA		ds	DNA		viral		bacteria	prokaryote	GCF_000839125.1	55884	Enterobacteria phage SfV		Myoviridae	Caudovirales	Caudoviricetes	Uroviricota	Heunggongvirae	Duplodnaviria	root; Viruses; Duplodnaviria; Heunggongvirae; Uroviricota; Caudoviricetes; Caudovirales; Myoviridae; unclassified Myoviridae; Enterobacteria phage SfV	1; 10239; 2731341; 2731360; 2731618; 2731619; 28883; 10662; 196896; 55884	Complete Genome				35707	ViralProj14162	ftp://ftp.ncbi.nlm.nih.gov/genomes/all/GCF/000/839/125/GCF_000839125.1_ViralProj14162
55951	Grapevine leafroll-associated virus 3	+ssRNA	+	ss	RNA		viral		land plants	plant	GCF_000851885.1	55951	Grapevine leafroll-associated virus 3	Ampelovirus	Closteroviridae	Martellivirales	Alsuviricetes	Kitrinoviricota	Orthornavirae	Riboviria	root; Viruses; Riboviria; Orthornavirae; Kitrinoviricota; Alsuviricetes; Martellivirales; Closteroviridae; Ampelovirus; Grapevine leafroll-associated virus 3	1; 10239; 2559587; 2732396; 2732406; 2732461; 2732544; 69973; 217160; 55951	Complete Genome	ICTV species exemplar			37709	ViralProj14906	ftp://ftp.ncbi.nlm.nih.gov/genomes/all/GCF/000/851/885/GCF_000851885.1_ViralProj14906
55987	Salmon isavirus	-ssRNA	-	ss	RNA		viral		vertebrates	animal	GCF_000854145.2	55987	Salmon isavirus	Isavirus	Orthomyxoviridae	Articulavirales	Insthoviricetes	Negarnaviricota	Orthornavirae	Riboviria	root; Viruses; Riboviria; Orthornavirae; Negarnaviricota; Polyploviricotina; Insthoviricetes; Articulavirales; Orthomyxoviridae; Isavirus; Salmon isavirus	1; 10239; 2559587; 2732396; 2497569; 2497571; 2497577; 2499411; 11308; 324913; 55987	Complete Genome	ICTV species exemplar			38328	ViralMultiSegProj15020	ftp://ftp.ncbi.nlm.nih.gov/genomes/all/GCF/000/854/145/GCF_000854145.2_ViralMultiSegProj15020
56094	Aquareovirus A	dsRNA		ds	RNA		viral		vertebrates	animal	GCF_000866805.1	173082	Chum salmon reovirus CS	Aquareovirus	Reoviridae	Reovirales	Resentoviricetes	Duplornaviricota	Orthornavirae	Riboviria	root; Viruses; Riboviria; Orthornavirae; Duplornaviricota; Resentoviricetes; Reovirales; Reoviridae; Spinareovirinae; Aquareovirus; Aquareovirus A	1; 10239; 2559587; 2732396; 2732405; 2732459; 2732541; 10880; 689831; 10979; 56094	Complete Genome	ICTV species exemplar			38663	ViralMultiSegProj16158	ftp://ftp.ncbi.nlm.nih.gov/genomes/all/GCF/000/866/805/GCF_000866805.1_ViralMultiSegProj16158
56144	Deltapapillomavirus 3	ssDNA		ss	DNA		viral		vertebrates	animal	GCF_000863705.1	56144	Deltapapillomavirus 3	Deltapapillomavirus	Papillomaviridae	Zurhausenvirales	Papovaviricetes	Cossaviricota	Shotokuvirae	Monodnaviria	root; Viruses; Monodnaviria; Shotokuvirae; Cossaviricota; Papovaviricetes; Zurhausenvirales; Papillomaviridae; Firstpapillomavirinae; Deltapapillomavirus; Deltapapillomavirus 3	1; 10239; 2731342; 2732092; 2732415; 2732421; 2732533; 151340; 2169595; 325454; 56144	Complete Genome	ICTV species exemplar			35463	ViralProj15460	ftp://ftp.ncbi.nlm.nih.gov/genomes/all/GCF/000/863/705/GCF_000863705.1_ViralProj15460
56486	Elm mottle virus	+ssRNA	+	ss	RNA		viral		land plants	plant	GCF_000850545.1	56486	Elm mottle virus	Ilarvirus	Bromoviridae	Martellivirales	Alsuviricetes	Kitrinoviricota	Orthornavirae	Riboviria	root; Viruses; Riboviria; Orthornavirae; Kitrinoviricota; Alsuviricetes; Martellivirales; Bromoviridae; Ilarvirus; Elm mottle virus	1; 10239; 2559587; 2732396; 2732406; 2732461; 2732544; 39740; 12316; 56486	Complete Genome	ICTV species exemplar			35340	ViralMultiSegProj14760	ftp://ftp.ncbi.nlm.nih.gov/genomes/all/GCF/000/850/545/GCF_000850545.1_ViralMultiSegProj14760
56879	Oat blue dwarf virus	+ssRNA	+	ss	RNA		viral		land plants	plant	GCF_000861425.1	56879	Oat blue dwarf virus	Marafivirus	Tymoviridae	Tymovirales	Alsuviricetes	Kitrinoviricota	Orthornavirae	Riboviria	root; Viruses; Riboviria; Orthornavirae; Kitrinoviricota; Alsuviricetes; Tymovirales; Tymoviridae; Marafivirus; Oat blue dwarf virus	1; 10239; 2559587; 2732396; 2732406; 2732461; 675063; 249184; 12051; 56879	Complete Genome	ICTV species exemplar			35480	ViralProj15341	ftp://ftp.ncbi.nlm.nih.gov/genomes/all/GCF/000/861/425/GCF_000861425.1_ViralProj15341
56947	Choristoneura fumiferana granulovirus	dsDNA		ds	DNA		viral		invertebrates	animal	GCF_000869805.1	56947	Choristoneura fumiferana granulovirus	Betabaculovirus	Baculoviridae						root; Viruses; Baculoviridae; Betabaculovirus; Choristoneura fumiferana granulovirus	1; 10239; 10442; 558017; 56947	Complete Genome	ICTV species exemplar			38887	ViralProj17097	ftp://ftp.ncbi.nlm.nih.gov/genomes/all/GCF/000/869/805/GCF_000869805.1_ViralProj17097
57119	Bean yellow dwarf virus	ssDNA		ss	DNA		viral		land plants	plant	GCF_000849725.1	57119	Bean yellow dwarf virus	Mastrevirus	Geminiviridae	Geplafuvirales	Repensiviricetes	Cressdnaviricota	Shotokuvirae	Monodnaviria	root; Viruses; Monodnaviria; Shotokuvirae; Cressdnaviricota; Repensiviricetes; Geplafuvirales; Geminiviridae; Mastrevirus; Bean yellow dwarf virus	1; 10239; 2731342; 2732092; 2732416; 2732424; 2732539; 10811; 10812; 57119	Complete Genome	ICTV species exemplar			35639	ViralProj14605	ftp://ftp.ncbi.nlm.nih.gov/genomes/all/GCF/000/849/725/GCF_000849725.1_ViralProj14605
57478	Bacillus virus TP21	dsDNA		ds	DNA		viral		bacteria	prokaryote	GCF_000880955.1	565140	Bacillus phage TP21-L	Lwoffvirus	Siphoviridae	Caudovirales	Caudoviricetes	Uroviricota	Heunggongvirae	Duplodnaviria	root; Viruses; Duplodnaviria; Heunggongvirae; Uroviricota; Caudoviricetes; Caudovirales; Siphoviridae; Lwoffvirus; Bacillus virus TP21	1; 10239; 2731341; 2731360; 2731618; 2731619; 28883; 10699; 1623307; 57478	Complete Genome	ICTV species exemplar			39791	ViralProj33139	ftp://ftp.ncbi.nlm.nih.gov/genomes/all/GCF/000/880/955/GCF_000880955.1_ViralProj33139
57482	European bat 1 lyssavirus	-ssRNA	-	ss	RNA		viral		vertebrates	animal	GCF_000870765.1	57482	European bat 1 lyssavirus	Lyssavirus	Rhabdoviridae	Mononegavirales	Monjiviricetes	Negarnaviricota	Orthornavirae	Riboviria	root; Viruses; Riboviria; Orthornavirae; Negarnaviricota; Haploviricotina; Monjiviricetes; Mononegavirales; Rhabdoviridae; Lyssavirus; European bat 1 lyssavirus	1; 10239; 2559587; 2732396; 2497569; 2497570; 2497574; 11157; 11270; 11286; 57482	Complete Genome	ICTV species exemplar			39240	ViralProj19757	ftp://ftp.ncbi.nlm.nih.gov/genomes/all/GCF/000/870/765/GCF_000870765.1_ViralProj19757
57483	European bat 2 lyssavirus	-ssRNA	-	ss	RNA		viral		human; vertebrates	animal	GCF_000871625.2	57483	European bat 2 lyssavirus	Lyssavirus	Rhabdoviridae	Mononegavirales	Monjiviricetes	Negarnaviricota	Orthornavirae	Riboviria	root; Viruses; Riboviria; Orthornavirae; Negarnaviricota; Haploviricotina; Monjiviricetes; Mononegavirales; Rhabdoviridae; Lyssavirus; European bat 2 lyssavirus	1; 10239; 2559587; 2732396; 2497569; 2497570; 2497574; 11157; 11270; 11286; 57483	Complete Genome	ICTV species exemplar			39240	ViralProj19759	ftp://ftp.ncbi.nlm.nih.gov/genomes/all/GCF/000/871/625/GCF_000871625.2_ViralProj19759
58094	Choristoneura rosaceana nucleopolyhedrovirus	dsDNA		ds	DNA		viral		invertebrates	animal	GCF_000910655.1	58094	Choristoneura rosaceana nucleopolyhedrovirus	Alphabaculovirus	Baculoviridae						root; Viruses; Baculoviridae; Alphabaculovirus; Choristoneura rosaceana nucleopolyhedrovirus	1; 10239; 10442; 558016; 58094	Complete Genome	ICTV species exemplar			41491	ViralProj214178	ftp://ftp.ncbi.nlm.nih.gov/genomes/all/GCF/000/910/655/GCF_000910655.1_ViralProj214178
58177	Leonurus mosaic virus	ssDNA		ss	DNA		viral		land plants	plant	GCF_002822745.1	58177	Leonurus mosaic virus	Begomovirus	Geminiviridae	Geplafuvirales	Repensiviricetes	Cressdnaviricota	Shotokuvirae	Monodnaviria	root; Viruses; Monodnaviria; Shotokuvirae; Cressdnaviricota; Repensiviricetes; Geplafuvirales; Geminiviridae; Begomovirus; Leonurus mosaic virus	1; 10239; 2731342; 2732092; 2732416; 2732424; 2732539; 10811; 10814; 58177	Complete Genome	ICTV species exemplar			43336	ASM282274v1	ftp://ftp.ncbi.nlm.nih.gov/genomes/all/GCF/002/822/745/GCF_002822745.1_ASM282274v1
59241	Streptococcus phage Dp-1	dsDNA		ds	DNA		viral		bacteria	prokaryote	GCF_000893335.1	59241	Streptococcus phage Dp-1		Siphoviridae	Caudovirales	Caudoviricetes	Uroviricota	Heunggongvirae	Duplodnaviria	root; Viruses; Duplodnaviria; Heunggongvirae; Uroviricota; Caudoviricetes; Caudovirales; Siphoviridae; unclassified Siphoviridae; Streptococcus phage Dp-1	1; 10239; 2731341; 2731360; 2731618; 2731619; 28883; 10699; 196894; 59241	Complete Genome				40631	ViralProj64617	ftp://ftp.ncbi.nlm.nih.gov/genomes/all/GCF/000/893/335/GCF_000893335.1_ViralProj64617
59300	Getah virus	+ssRNA	+	ss	RNA		viral		vertebrates; invertebrates	animal	GCF_000855805.1	59300	Getah virus	Alphavirus	Togaviridae	Martellivirales	Alsuviricetes	Kitrinoviricota	Orthornavirae	Riboviria	root; Viruses; Riboviria; Orthornavirae; Kitrinoviricota; Alsuviricetes; Martellivirales; Togaviridae; Alphavirus; Getah virus	1; 10239; 2559587; 2732396; 2732406; 2732461; 2732544; 11018; 11019; 59300	Complete Genome	ICTV species exemplar			38338	ViralProj15049	ftp://ftp.ncbi.nlm.nih.gov/genomes/all/GCF/000/855/805/GCF_000855805.1_ViralProj15049
59301	Mayaro virus	+ssRNA	+	ss	RNA		viral		human; vertebrates; invertebrates	animal	GCF_000863385.1	59301	Mayaro virus	Alphavirus	Togaviridae	Martellivirales	Alsuviricetes	Kitrinoviricota	Orthornavirae	Riboviria	root; Viruses; Riboviria; Orthornavirae; Kitrinoviricota; Alsuviricetes; Martellivirales; Togaviridae; Alphavirus; Mayaro virus	1; 10239; 2559587; 2732396; 2732406; 2732461; 2732544; 11018; 11019; 59301	Complete Genome	ICTV species exemplar			37309	ViralProj15392	ftp://ftp.ncbi.nlm.nih.gov/genomes/all/GCF/000/863/385/GCF_000863385.1_ViralProj15392
59302	Ndumu virus	+ssRNA	+	ss	RNA		viral		vertebrates; invertebrates	animal	GCF_000895975.1	59302	Ndumu virus	Alphavirus	Togaviridae	Martellivirales	Alsuviricetes	Kitrinoviricota	Orthornavirae	Riboviria	root; Viruses; Riboviria; Orthornavirae; Kitrinoviricota; Alsuviricetes; Martellivirales; Togaviridae; Alphavirus; Ndumu virus	1; 10239; 2559587; 2732396; 2732406; 2732461; 2732544; 11018; 11019; 59302	Complete Genome	ICTV species exemplar			40977	ViralProj88115	ftp://ftp.ncbi.nlm.nih.gov/genomes/all/GCF/000/895/975/GCF_000895975.1_ViralProj88115
59305	Bebaru virus	+ssRNA	+	ss	RNA		viral		vertebrates	animal	GCF_000894395.1	59305	Bebaru virus	Alphavirus	Togaviridae	Martellivirales	Alsuviricetes	Kitrinoviricota	Orthornavirae	Riboviria	root; Viruses; Riboviria; Orthornavirae; Kitrinoviricota; Alsuviricetes; Martellivirales; Togaviridae; Alphavirus; Bebaru virus	1; 10239; 2559587; 2732396; 2732406; 2732461; 2732544; 11018; 11019; 59305	Complete Genome	ICTV species exemplar			40977	ViralProj88121	ftp://ftp.ncbi.nlm.nih.gov/genomes/all/GCF/000/894/395/GCF_000894395.1_ViralProj88121
59376	Ectropis obliqua nucleopolyhedrovirus	dsDNA		ds	DNA		viral		invertebrates	animal	GCF_000868645.1	59376	Ectropis obliqua nucleopolyhedrovirus	Alphabaculovirus	Baculoviridae						root; Viruses; Baculoviridae; Alphabaculovirus; Ectropis obliqua nucleopolyhedrovirus	1; 10239; 10442; 558016; 59376	Complete Genome	ICTV species exemplar			39042	ViralProj18273	ftp://ftp.ncbi.nlm.nih.gov/genomes/all/GCF/000/868/645/GCF_000868645.1_ViralProj18273
59380	Rice yellow stunt nucleorhabdovirus	-ssRNA	-	ss	RNA		viral		land plants	plant	GCF_000850705.1	59380	Rice yellow stunt nucleorhabdovirus	Nucleorhabdovirus	Rhabdoviridae	Mononegavirales	Monjiviricetes	Negarnaviricota	Orthornavirae	Riboviria	root; Viruses; Riboviria; Orthornavirae; Negarnaviricota; Haploviricotina; Monjiviricetes; Mononegavirales; Rhabdoviridae; Nucleorhabdovirus; Rice yellow stunt nucleorhabdovirus	1; 10239; 2559587; 2732396; 2497569; 2497570; 2497574; 11157; 11270; 11306; 59380	Complete Genome	ICTV species exemplar			35870	ViralProj14793	ftp://ftp.ncbi.nlm.nih.gov/genomes/all/GCF/000/850/705/GCF_000850705.1_ViralProj14793
59500	Rice necrosis mosaic virus	+ssRNA	+	ss	RNA		viral		land plants	plant	GCF_001430675.1	59500	Rice necrosis mosaic virus	Bymovirus	Potyviridae	Patatavirales	Stelpaviricetes	Pisuviricota	Orthornavirae	Riboviria	root; Viruses; Riboviria; Orthornavirae; Pisuviricota; Stelpaviricetes; Patatavirales; Potyviridae; Bymovirus; Rice necrosis mosaic virus	1; 10239; 2559587; 2732396; 2732408; 2732507; 2732550; 39729; 39731; 59500	Complete Genome	ICTV species exemplar			42309	ViralMultiSegProj300790	ftp://ftp.ncbi.nlm.nih.gov/genomes/all/GCF/001/430/675/GCF_001430675.1_ViralMultiSegProj300790
59504	Petunia vein clearing virus	dsDNA-RT		ds	DNA	RT	viral		land plants	plant	GCF_000839385.1	59504	Petunia vein clearing virus	Petuvirus	Caulimoviridae	Ortervirales	Revtraviricetes	Artverviricota	Pararnavirae	Riboviria	root; Viruses; Riboviria; Pararnavirae; Artverviricota; Revtraviricetes; Ortervirales; Caulimoviridae; Petuvirus; Petunia vein clearing virus	1; 10239; 2559587; 2732397; 2732409; 2732514; 2169561; 186534; 186845; 59504	Complete Genome	ICTV species exemplar			35706	ViralProj14031	ftp://ftp.ncbi.nlm.nih.gov/genomes/all/GCF/000/839/385/GCF_000839385.1_ViralProj14031
59506	Staphylococcus virus 85	dsDNA		ds	DNA		viral		bacteria	prokaryote	GCF_000857605.1	59506	Staphylococcus virus 85	Phietavirus	Siphoviridae	Caudovirales	Caudoviricetes	Uroviricota	Heunggongvirae	Duplodnaviria	root; Viruses; Duplodnaviria; Heunggongvirae; Uroviricota; Caudoviricetes; Caudovirales; Siphoviridae; Phietavirus; Staphylococcus virus 85	1; 10239; 2731341; 2731360; 2731618; 2731619; 28883; 10699; 1623298; 59506	Complete Genome	ICTV species exemplar			38495	ViralProj15260	ftp://ftp.ncbi.nlm.nih.gov/genomes/all/GCF/000/857/605/GCF_000857605.1_ViralProj15260
59509	Lumpy skin disease virus	dsDNA		ds	DNA		viral		vertebrates	animal	GCF_000839805.1	376849	Lumpy skin disease virus NI-2490	Capripoxvirus	Poxviridae	Chitovirales	Pokkesviricetes	Nucleocytoviricota	Bamfordvirae	Varidnaviria	root; Viruses; Varidnaviria; Bamfordvirae; Nucleocytoviricota; Pokkesviricetes; Chitovirales; Poxviridae; Chordopoxvirinae; Capripoxvirus; Lumpy skin disease virus	1; 10239; 2732004; 2732005; 2732007; 2732525; 2732527; 10240; 10241; 10265; 59509	Complete Genome	ICTV species exemplar			37094	ViralProj14122	ftp://ftp.ncbi.nlm.nih.gov/genomes/all/GCF/000/839/805/GCF_000839805.1_ViralProj14122
59563	Ilheus virus	+ssRNA	+	ss	RNA		viral		human; invertebrates	animal	GCF_000870465.1	59563	Ilheus virus	Flavivirus	Flaviviridae	Amarillovirales	Flasuviricetes	Kitrinoviricota	Orthornavirae	Riboviria	root; Viruses; Riboviria; Orthornavirae; Kitrinoviricota; Flasuviricetes; Amarillovirales; Flaviviridae; Flavivirus; Ilheus virus	1; 10239; 2559587; 2732396; 2732406; 2732462; 2732545; 11050; 11051; 59563	Complete Genome	ICTV species exemplar			39133	ViralProj18845	ftp://ftp.ncbi.nlm.nih.gov/genomes/all/GCF/000/870/465/GCF_000870465.1_ViralProj18845
59749	Maize rayado fino virus	+ssRNA	+	ss	RNA		viral		land plants	plant	GCF_000862485.2	59749	Maize rayado fino virus	Marafivirus	Tymoviridae	Tymovirales	Alsuviricetes	Kitrinoviricota	Orthornavirae	Riboviria	root; Viruses; Riboviria; Orthornavirae; Kitrinoviricota; Alsuviricetes; Tymovirales; Tymoviridae; Marafivirus; Maize rayado fino virus	1; 10239; 2559587; 2732396; 2732406; 2732461; 675063; 249184; 12051; 59749	Complete Genome	ICTV species exemplar			37025	ViralProj15381	ftp://ftp.ncbi.nlm.nih.gov/genomes/all/GCF/000/862/485/GCF_000862485.2_ViralProj15381
59816	Yellowtail ascites virus	dsRNA		ds	RNA		viral		vertebrates	animal	GCF_000853245.1	59816	Yellowtail ascites virus	Aquabirnavirus	Birnaviridae				Orthornavirae	Riboviria	root; Viruses; Riboviria; Orthornavirae; Birnaviridae; Aquabirnavirus; Yellowtail ascites virus	1; 10239; 2559587; 2732396; 10993; 39750; 59816	Complete Genome	ICTV species exemplar	reference genome		35676	ViralMultiSegProj14852	ftp://ftp.ncbi.nlm.nih.gov/genomes/all/GCF/000/853/245/GCF_000853245.1_ViralMultiSegProj14852
59817	Faba bean necrotic yellows virus	ssDNA		ss	DNA		viral		land plants	plant	GCF_000844665.1	59817	Faba bean necrotic yellows virus	Nanovirus	Nanoviridae	Mulpavirales	Arfiviricetes	Cressdnaviricota	Shotokuvirae	Monodnaviria	root; Viruses; Monodnaviria; Shotokuvirae; Cressdnaviricota; Arfiviricetes; Mulpavirales; Nanoviridae; Nanovirus; Faba bean necrotic yellows virus	1; 10239; 2731342; 2732092; 2732416; 2732423; 2732538; 251095; 104766; 59817	Complete Genome	ICTV species exemplar			36313	ViralMultiSegProj14427	ftp://ftp.ncbi.nlm.nih.gov/genomes/all/GCF/000/844/665/GCF_000844665.1_ViralMultiSegProj14427
60714	Galinsoga mosaic virus	+ssRNA	+	ss	RNA		viral		land plants	plant	GCF_000859945.1	60714	Galinsoga mosaic virus	Gallantivirus	Tombusviridae	Tolivirales	Tolucaviricetes	Kitrinoviricota	Orthornavirae	Riboviria	root; Viruses; Riboviria; Orthornavirae; Kitrinoviricota; Tolucaviricetes; Tolivirales; Tombusviridae; Procedovirinae; Gallantivirus; Galinsoga mosaic virus	1; 10239; 2559587; 2732396; 2732406; 2732463; 2732548; 39738; 2560077; 1299312; 60714	Complete Genome	ICTV species exemplar			35601	ViralProj15209	ftp://ftp.ncbi.nlm.nih.gov/genomes/all/GCF/000/859/945/GCF_000859945.1_ViralProj15209
60875	Mucambo virus	+ssRNA	+	ss	RNA		viral		invertebrates	animal	GCF_002829885.1	60875	Mucambo virus	Alphavirus	Togaviridae	Martellivirales	Alsuviricetes	Kitrinoviricota	Orthornavirae	Riboviria	root; Viruses; Riboviria; Orthornavirae; Kitrinoviricota; Alsuviricetes; Martellivirales; Togaviridae; Alphavirus; Mucambo virus	1; 10239; 2559587; 2732396; 2732406; 2732461; 2732544; 11018; 11019; 60875	Complete Genome	ICTV species exemplar			43336	ASM282988v1	ftp://ftp.ncbi.nlm.nih.gov/genomes/all/GCF/002/829/885/GCF_002829885.1_ASM282988v1
60876	Pixuna virus	+ssRNA	+	ss	RNA		viral		vertebrates	animal	GCF_002829905.1	60876	Pixuna virus	Alphavirus	Togaviridae	Martellivirales	Alsuviricetes	Kitrinoviricota	Orthornavirae	Riboviria	root; Viruses; Riboviria; Orthornavirae; Kitrinoviricota; Alsuviricetes; Martellivirales; Togaviridae; Alphavirus; Pixuna virus	1; 10239; 2559587; 2732396; 2732406; 2732461; 2732544; 11018; 11019; 60876	Complete Genome	ICTV species exemplar			43336	ASM282990v1	ftp://ftp.ncbi.nlm.nih.gov/genomes/all/GCF/002/829/905/GCF_002829905.1_ASM282990v1
60877	Tonate virus	+ssRNA	+	ss	RNA		viral		human; vertebrates; invertebrates	animal	GCF_002829945.1	60877	Tonate virus	Alphavirus	Togaviridae	Martellivirales	Alsuviricetes	Kitrinoviricota	Orthornavirae	Riboviria	root; Viruses; Riboviria; Orthornavirae; Kitrinoviricota; Alsuviricetes; Martellivirales; Togaviridae; Alphavirus; Tonate virus	1; 10239; 2559587; 2732396; 2732406; 2732461; 2732544; 11018; 11019; 60877	Complete Genome	ICTV species exemplar			43336	ASM282994v1	ftp://ftp.ncbi.nlm.nih.gov/genomes/all/GCF/002/829/945/GCF_002829945.1_ASM282994v1
60879	Cabassou virus	+ssRNA	+	ss	RNA		viral		vertebrates	animal	GCF_002829845.1	60879	Cabassou virus	Alphavirus	Togaviridae	Martellivirales	Alsuviricetes	Kitrinoviricota	Orthornavirae	Riboviria	root; Viruses; Riboviria; Orthornavirae; Kitrinoviricota; Alsuviricetes; Martellivirales; Togaviridae; Alphavirus; Cabassou virus	1; 10239; 2559587; 2732396; 2732406; 2732461; 2732544; 11018; 11019; 60879	Complete Genome	ICTV species exemplar			43336	ASM282984v1	ftp://ftp.ncbi.nlm.nih.gov/genomes/all/GCF/002/829/845/GCF_002829845.1_ASM282984v1
62059	Shallot yellow stripe virus	+ssRNA	+	ss	RNA		viral		land plants	plant	GCF_000864145.1	62059	Shallot yellow stripe virus	Potyvirus	Potyviridae	Patatavirales	Stelpaviricetes	Pisuviricota	Orthornavirae	Riboviria	root; Viruses; Riboviria; Orthornavirae; Pisuviricota; Stelpaviricetes; Patatavirales; Potyviridae; Potyvirus; Shallot yellow stripe virus	1; 10239; 2559587; 2732396; 2732408; 2732507; 2732550; 39729; 12195; 62059	Complete Genome	ICTV species exemplar			38628	ViralProj15745	ftp://ftp.ncbi.nlm.nih.gov/genomes/all/GCF/000/864/145/GCF_000864145.1_ViralProj15745
62079	East African cassava mosaic virus	ssDNA		ss	DNA		viral		land plants	plant	GCF_000859785.1	62079	East African cassava mosaic virus	Begomovirus	Geminiviridae	Geplafuvirales	Repensiviricetes	Cressdnaviricota	Shotokuvirae	Monodnaviria	root; Viruses; Monodnaviria; Shotokuvirae; Cressdnaviricota; Repensiviricetes; Geplafuvirales; Geminiviridae; Begomovirus; East African cassava mosaic virus	1; 10239; 2731342; 2732092; 2732416; 2732424; 2732539; 10811; 10814; 62079	Complete Genome	ICTV species exemplar			37714	ViralMultiSegProj15177	ftp://ftp.ncbi.nlm.nih.gov/genomes/all/GCF/000/859/785/GCF_000859785.1_ViralMultiSegProj15177
62099	Anomala cuprea entomopoxvirus	dsDNA		ds	DNA		viral		invertebrates	animal	GCF_000916855.1	62099	Anomala cuprea entomopoxvirus	Alphaentomopoxvirus	Poxviridae	Chitovirales	Pokkesviricetes	Nucleocytoviricota	Bamfordvirae	Varidnaviria	root; Viruses; Varidnaviria; Bamfordvirae; Nucleocytoviricota; Pokkesviricetes; Chitovirales; Poxviridae; Entomopoxvirinae; Alphaentomopoxvirus; Anomala cuprea entomopoxvirus	1; 10239; 2732004; 2732005; 2732007; 2732525; 2732527; 10240; 10284; 62098; 62099	Complete Genome	ICTV species exemplar			41676	ViralProj237470	ftp://ftp.ncbi.nlm.nih.gov/genomes/all/GCF/000/916/855/GCF_000916855.1_ViralProj237470
63118	Lactococcus virus bIL170	dsDNA		ds	DNA		viral		bacteria	prokaryote	GCF_000838765.1	63118	Lactococcus virus bIL170	Skunavirus	Siphoviridae	Caudovirales	Caudoviricetes	Uroviricota	Heunggongvirae	Duplodnaviria	root; Viruses; Duplodnaviria; Heunggongvirae; Uroviricota; Caudoviricetes; Caudovirales; Siphoviridae; Skunavirus; Lactococcus virus bIL170	1; 10239; 2731341; 2731360; 2731618; 2731619; 28883; 10699; 1623305; 63118	Complete Genome	ICTV species exemplar			35977	ViralProj14087	ftp://ftp.ncbi.nlm.nih.gov/genomes/all/GCF/000/838/765/GCF_000838765.1_ViralProj14087
63330	Hendra henipavirus	-ssRNA	-	ss	RNA		viral		human; vertebrates	animal	GCF_000852685.1	63330	Hendra henipavirus	Henipavirus	Paramyxoviridae	Mononegavirales	Monjiviricetes	Negarnaviricota	Orthornavirae	Riboviria	root; Viruses; Riboviria; Orthornavirae; Negarnaviricota; Haploviricotina; Monjiviricetes; Mononegavirales; Paramyxoviridae; Orthoparamyxovirinae; Henipavirus; Hendra henipavirus	1; 10239; 2559587; 2732396; 2497569; 2497570; 2497574; 11157; 11158; 2560076; 260964; 63330	Complete Genome	ICTV species exemplar			35977	ViralProj14911	ftp://ftp.ncbi.nlm.nih.gov/genomes/all/GCF/000/852/685/GCF_000852685.1_ViralProj14911
63723	South African cassava mosaic virus	ssDNA		ss	DNA		viral		land plants	plant	GCF_000838365.1	63723	South African cassava mosaic virus	Begomovirus	Geminiviridae	Geplafuvirales	Repensiviricetes	Cressdnaviricota	Shotokuvirae	Monodnaviria	root; Viruses; Monodnaviria; Shotokuvirae; Cressdnaviricota; Repensiviricetes; Geplafuvirales; Geminiviridae; Begomovirus; South African cassava mosaic virus	1; 10239; 2731342; 2732092; 2732416; 2732424; 2732539; 10811; 10814; 63723	Complete Genome	ICTV species exemplar			36576	ViralMultiSegProj14179	ftp://ftp.ncbi.nlm.nih.gov/genomes/all/GCF/000/838/365/GCF_000838365.1_ViralMultiSegProj14179
64003	Grapevine leafroll-associated virus 2	+ssRNA	+	ss	RNA		viral		land plants	plant	GCF_000864185.1	64003	Grapevine leafroll-associated virus 2	Closterovirus	Closteroviridae	Martellivirales	Alsuviricetes	Kitrinoviricota	Orthornavirae	Riboviria	root; Viruses; Riboviria; Orthornavirae; Kitrinoviricota; Alsuviricetes; Martellivirales; Closteroviridae; Closterovirus; Grapevine leafroll-associated virus 2	1; 10239; 2559587; 2732396; 2732406; 2732461; 2732544; 69973; 12160; 64003	Complete Genome	ICTV species exemplar			38630	ViralProj15884	ftp://ftp.ncbi.nlm.nih.gov/genomes/all/GCF/000/864/185/GCF_000864185.1_ViralProj15884
64021	Cherry small circular viroid-like RNA	NA		ds	RNA		subviral	viroid	land plants	plant	GCF_001441155.1	368620	Cherry small circular viroid-like RNA 1								root; Viruses; Riboviria; unclassified viroids; Cherry small circular viroid-like RNA	1; 10239; 2559587; 265963; 64021	Complete Genome				42313	ViralProj301300	ftp://ftp.ncbi.nlm.nih.gov/genomes/all/GCF/001/441/155/GCF_001441155.1_ViralProj301300
64186	Streptococcus virus Sfi21	dsDNA		ds	DNA		viral		bacteria	prokaryote	GCF_000837365.1	64186	Streptococcus virus Sfi21	Moineauvirus	Siphoviridae	Caudovirales	Caudoviricetes	Uroviricota	Heunggongvirae	Duplodnaviria	root; Viruses; Duplodnaviria; Heunggongvirae; Uroviricota; Caudoviricetes; Caudovirales; Siphoviridae; Moineauvirus; Streptococcus virus Sfi21	1; 10239; 2731341; 2731360; 2731618; 2731619; 28883; 10699; 1623304; 64186	Complete Genome	ICTV species exemplar			36359	ViralProj14133	ftp://ftp.ncbi.nlm.nih.gov/genomes/all/GCF/000/837/365/GCF_000837365.1_ViralProj14133
64279	Drosophila C virus	+ssRNA	+	ss	RNA		viral		invertebrates	animal	GCF_000850085.1	64279	Drosophila C virus	Cripavirus	Dicistroviridae	Picornavirales	Pisoniviricetes	Pisuviricota	Orthornavirae	Riboviria	root; Viruses; Riboviria; Orthornavirae; Pisuviricota; Pisoniviricetes; Picornavirales; Dicistroviridae; Cripavirus; Drosophila C virus	1; 10239; 2559587; 2732396; 2732408; 2732506; 464095; 232795; 144051; 64279	Complete Genome	ICTV species exemplar			35683	ViralProj14682	ftp://ftp.ncbi.nlm.nih.gov/genomes/all/GCF/000/850/085/GCF_000850085.1_ViralProj14682
64280	Apoi virus	+ssRNA	+	ss	RNA		viral		vertebrates	animal	GCF_000863285.1	64280	Apoi virus	Flavivirus	Flaviviridae	Amarillovirales	Flasuviricetes	Kitrinoviricota	Orthornavirae	Riboviria	root; Viruses; Riboviria; Orthornavirae; Kitrinoviricota; Flasuviricetes; Amarillovirales; Flaviviridae; Flavivirus; Apoi virus	1; 10239; 2559587; 2732396; 2732406; 2732462; 2732545; 11050; 11051; 64280	Complete Genome	ICTV species exemplar			36665	ViralProj15369	ftp://ftp.ncbi.nlm.nih.gov/genomes/all/GCF/000/863/285/GCF_000863285.1_ViralProj15369
64283	Entebbe bat virus	+ssRNA	+	ss	RNA		viral		vertebrates	animal	GCF_000870345.1	64283	Entebbe bat virus	Flavivirus	Flaviviridae	Amarillovirales	Flasuviricetes	Kitrinoviricota	Orthornavirae	Riboviria	root; Viruses; Riboviria; Orthornavirae; Kitrinoviricota; Flasuviricetes; Amarillovirales; Flaviviridae; Flavivirus; Entebbe bat virus	1; 10239; 2559587; 2732396; 2732406; 2732462; 2732545; 11050; 11051; 64283	Complete Genome	ICTV species exemplar			39078	ViralProj18515	ftp://ftp.ncbi.nlm.nih.gov/genomes/all/GCF/000/870/345/GCF_000870345.1_ViralProj18515
64284	Saboya virus	+ssRNA	+	ss	RNA		viral		vertebrates	animal	GCF_002004615.1	64284	Saboya virus	Flavivirus	Flaviviridae	Amarillovirales	Flasuviricetes	Kitrinoviricota	Orthornavirae	Riboviria	root; Viruses; Riboviria; Orthornavirae; Kitrinoviricota; Flasuviricetes; Amarillovirales; Flaviviridae; Flavivirus; Saboya virus	1; 10239; 2559587; 2732396; 2732406; 2732462; 2732545; 11050; 11051; 64284	Complete Genome	ICTV species exemplar			42782	ViralProj375045	ftp://ftp.ncbi.nlm.nih.gov/genomes/all/GCF/002/004/615/GCF_002004615.1_ViralProj375045
64285	Rio Bravo virus	+ssRNA	+	ss	RNA		viral		human; vertebrates	animal	GCF_000862425.1	64285	Rio Bravo virus	Flavivirus	Flaviviridae	Amarillovirales	Flasuviricetes	Kitrinoviricota	Orthornavirae	Riboviria	root; Viruses; Riboviria; Orthornavirae; Kitrinoviricota; Flasuviricetes; Amarillovirales; Flaviviridae; Flavivirus; Rio Bravo virus	1; 10239; 2559587; 2732396; 2732406; 2732462; 2732545; 11050; 11051; 64285	Complete Genome	ICTV species exemplar			36588	ViralProj15368	ftp://ftp.ncbi.nlm.nih.gov/genomes/all/GCF/000/862/425/GCF_000862425.1_ViralProj15368
64286	Usutu virus	+ssRNA	+	ss	RNA		viral		human; vertebrates; invertebrates	animal	GCF_000854945.1	64286	Usutu virus	Flavivirus	Flaviviridae	Amarillovirales	Flasuviricetes	Kitrinoviricota	Orthornavirae	Riboviria	root; Viruses; Riboviria; Orthornavirae; Kitrinoviricota; Flasuviricetes; Amarillovirales; Flaviviridae; Flavivirus; Usutu virus	1; 10239; 2559587; 2732396; 2732406; 2732462; 2732545; 11050; 11051; 64286	Complete Genome	ICTV species exemplar			38338	ViralProj15047	ftp://ftp.ncbi.nlm.nih.gov/genomes/all/GCF/000/854/945/GCF_000854945.1_ViralProj15047
64288	Royal Farm virus	+ssRNA	+	ss	RNA		viral		invertebrates	animal	GCF_002820685.1	64288	Royal Farm virus	Flavivirus	Flaviviridae	Amarillovirales	Flasuviricetes	Kitrinoviricota	Orthornavirae	Riboviria	root; Viruses; Riboviria; Orthornavirae; Kitrinoviricota; Flasuviricetes; Amarillovirales; Flaviviridae; Flavivirus; Royal Farm virus	1; 10239; 2559587; 2732396; 2732406; 2732462; 2732545; 11050; 11051; 64288	Complete Genome	ICTV species exemplar			43336	ASM282068v1	ftp://ftp.ncbi.nlm.nih.gov/genomes/all/GCF/002/820/685/GCF_002820685.1_ASM282068v1
64290	Bagaza virus	+ssRNA	+	ss	RNA		viral		vertebrates; invertebrates	animal	GCF_000883735.1	64290	Bagaza virus	Flavivirus	Flaviviridae	Amarillovirales	Flasuviricetes	Kitrinoviricota	Orthornavirae	Riboviria	root; Viruses; Riboviria; Orthornavirae; Kitrinoviricota; Flasuviricetes; Amarillovirales; Flaviviridae; Flavivirus; Bagaza virus	1; 10239; 2559587; 2732396; 2732406; 2732462; 2732545; 11050; 11051; 64290	Complete Genome	ICTV species exemplar			39909	ViralProj36619	ftp://ftp.ncbi.nlm.nih.gov/genomes/all/GCF/000/883/735/GCF_000883735.1_ViralProj36619
[truncated: 9,314 more rows]

## Sheet: S2
taxid	species	assembly	non-coding_propotion	a	c	g	t	gc	gc0	gc123	gc1	gc2	gc3	translation table	cds	codons	gc123	gc1	gc2	gc3	ttt	ttc	tta	ttg	ctt	ctc	cta	ctg	att	atc	ata	atg	gtt	gtc	gta	gtg	tat	tac	taa	tag	cat	cac	caa	cag	aat	aac	aaa	aag	gat
[truncated: 9,994 more rows]
[truncated: 35 more columns]

## Sheet: S3
Id	taxid	Taxid	spp	lineage	Spp	Lineage	PMID	Sample_type	Source_organism	Mb	GC	mb	gc	Division	assemb	Species	Organelle	Translation_Table	CDS	Codons	GC123	GC1	GC2	GC3	TTT	TTC	TTA	TTG	CTT	CTC	CTA	CTG	ATT	ATC	ATA	ATG	GTT	GTC	GTA	GTG	TAT	TAC	TAA	TAG	CAT	CAC	CAA	CAG	AAT
[truncated: 8,411 more rows]
[truncated: 116 more columns]
